# Supplementary material for: Integrated DNA Methylation and Gene Expression Analysis Identified S100A8 and S100A9 in the Pathogenesis of Obesity
Source: Front Cardiovasc Med. 2021 May 13;8:631650. doi: 10.3389/fcvm.2021.631650 (PMC8163519; doi:10.3389/fcvm.2021.631650)
Supplement: Supplementary Table 1 — The analysis for Gene Ontology. [file Data_Sheet_1.CSV]

ONTOLOGY	ID	Description	GeneRatio	BgRatio	pvalue	p.adjust	qvalue	geneID	Count
BP	GO:0046677	response to antibiotic	58/1490	323/18493	5.43E-09	3.22E-05	2.60E-05	HP/CRYAB/NQO1/JUN/GSN/TP53/TNC/VCAM1/PINK1/SETD7/SRD5A1/RGS4/DUSP1/IL18BP/S100A8/CYP2E1/LEP/KLF4/BCL2/SLC9A1/EGR1/TYMS/SIGMAR1/ICAM1/PPP2CB/CLDN1/HSPA5/KLF2/COL1A1/TXNIP/EPS8/RGS2/FOSL1/NET1/ADA/AACS/TRPM2/CDK1/G6PD/PDGFB/TIMELESS/MAPK13/MAOB/HSP90AA1/HSPD1/STAR/PYCR1/CYP1B1/STAT3/ALAD/STK26/CYBB/RGS19/EZH2/ECT2/OPRM1/POLB/LCN2	58
BP	GO:0061448	connective tissue development	48/1490	263/18493	6.65E-08	0.000197015	0.000159275	COCH/TIMP1/SCIN/SOX9/TNMD/ZEB1/SOX6/GREM1/LEP/THRA/COL27A1/MSX1/SCARA3/COL5A1/RORC/GPLD1/FGF9/CHI3L1/ZBTB16/HMGA2/EGR1/TYMS/CHST11/HOXC4/SULF2/HIF1A/OSR1/COL1A1/GDF5/TBL1XR1/OSR2/MATN4/AACS/ROR2/RFLNB/PDGFB/IL17F/CHADL/CFLAR/GLI2/PLA2G16/PIK3CA/ACTA2/RUNX2/DYRK1B/ITGB8/EBF2/LOXL2	48
BP	GO:0010038	response to metal ion	58/1490	358/18493	2.29E-07	0.000451649	0.000365133	AQP9/NQO1/JUN/GSN/CALR/CALM3/SOD3/KCNK3/VCAM1/ASS1/DUSP1/ENTPD6/TERT/SHH/S100A16/S100A8/JUND/WNK1/BCL2/GPLD1/AQP3/DTYMK/ICAM1/HIF1A/PPP2CB/CLDN1/HSPA5/TXNIP/ITPR3/FOSB/NEDD4L/DLG4/ACO1/TRPM2/CDK1/G6PD/OTC/SLC25A13/MAOB/PPP1CA/STAR/MAPT/TNNT2/ERCC1/SORD/MT1E/FABP4/ALAD/MAPK1/KCNMB3/CYBB/ADD1/RYR2/ECT2/CACNA1G/AHCYL1/LOXL2/SLC34A1	58
BP	GO:0001666	response to hypoxia	51/1490	314/18493	1.12E-06	0.001286475	0.001040044	CRYAB/PKM/SOD3/BRIP1/ERCC2/TP53/KCNK3/VCAM1/PINK1/TERT/SFRP1/LEP/BCL2/SLC9A1/AQP3/SLC6A4/EGR1/ICAM1/NOX4/HIF1A/APOLD1/DPP4/CCNA2/ASCL2/ANGPT2/CITED2/ADA/STOX1/LMNA/AJUBA/MMP12/PTGIS/AGTRAP/HSPD1/CFLAR/NOS1/ACAA2/NR4A2/DNM1L/ADORA1/ALAD/VEGFB/ALKBH5/MMP14/CYBB/ADSL/PDLIM1/RYR2/HYOU1/CARD16/LOXL2	51
BP	GO:0070482	response to oxygen levels	55/1490	349/18493	1.14E-06	0.001286475	0.001040044	CRYAB/PKM/SOD3/BRIP1/ERCC2/TP53/KCNK3/VCAM1/ATP6V1G1/PINK1/TERT/SFRP1/LEP/BCL2/SLC9A1/AQP3/ATP6V0A2/SLC6A4/EGR1/ICAM1/NOX4/HIF1A/COL1A1/APOLD1/DPP4/CCNA2/ASCL2/ANGPT2/CITED2/ADA/STOX1/LMNA/AJUBA/MMP12/PTGIS/AGTRAP/HSPD1/CFLAR/NOS1/ACAA2/NR4A2/DNM1L/ADORA1/ALAD/VEGFB/ALKBH5/MMP14/CYBB/ADSL/PDLIM1/RYR2/HYOU1/CARD16/POLB/LOXL2	55
BP	GO:0051051	negative regulation of transport	71/1490	495/18493	1.30E-06	0.001286475	0.001040044	CRYAB/CALM3/MIR424/TRIM15/PTPN11/RGS4/NUP153/SFRP1/SHH/WNK3/LEP/LIF/ANGPT1/NPY5R/WNK1/BCL2/APOC2/CD47/CDK5/ITGB3/NMB/WNK4/TRDN/ICAM1/LILRB2/MAP1B/SESTD1/SLC9A3R1/RAB7A/OSR1/APOC1/EZR/CORO1A/TNFRSF21/TLR8/KCNE3/RGS2/NEDD4L/SYTL4/ITGB1BP1/DLG4/DYSF/ATP1A2/ADA/PNKD/VAMP3/NDFIP2/MAOB/FOXF1/ABCG5/NOS1/PPP1R11/CSK/UBE2J1/LGALS9/ACAA2/AKT2/NRG1/RUBCN/PRTN3/ADORA1/MAP4K4/PTGER3/RANGAP1/VSNL1/MDFIC/PID1/C…	71
BP	GO:0031667	response to nutrient levels	69/1490	481/18493	1.83E-06	0.001481572	0.00119777	VDR/NQO1/JUN/GSN/CXCL10/PKM/BRIP1/LRAT/TP53/TNC/VCAM1/ASS1/SRD5A1/SFRP1/NOD2/LEP/DNAJC15/APOE/CSH2/PDK4/BCL2/AQP3/CIB2/SEH1L/SLC6A4/ACSL4/TYMS/ICAM1/SLC16A1/SESN1/HSPA5/COL1A1/GABARAPL1/FAM107A/TRIM25/TBL1XR1/IFI16/ADA/AACS/DHODH/G6PD/NUAK2/OTC/C2/ADRB1/HSPD1/STAR/ZFP36/ABCG5/RNF152/FNIP1/ERCC1/SORD/ACACB/NENF/DNM1L/ALAD/PRKCG/HTR2C/MBD2/MAPK1/STK26/ENSA/CYBB/IL15/ADSL/OPRM1/LCN2/SLC34A1	69
BP	GO:0042692	muscle cell differentiation	57/1490	373/18493	2.00E-06	0.001481572	0.00119777	TMOD2/SOX9/CALR/CXCL10/OBSCN/ITGB1/MIR424/CXADR/ZEB1/SIX1/NEK5/KRT8/UCHL1/MYOM1/RGS4/SOX6/TARBP2/SHH/GREM1/ALPK3/MSX1/BCL2/MAPK12/SOD2/SLC9A1/FGF9/IL4R/PRKAR1A/NOX4/TBX1/TMOD3/RGS2/DYSF/MYOZ1/MYOF/LMNA/CDK1/G6PD/PDGFB/SCGB3A1/CTNNA1/FOXF1/RBPMS2/NFATC2/CFLAR/NOS1/TNNT2/MEGF10/ITGA8/NRG1/HDAC5/BVES/MMP14/DNMT1/EZH2/DYRK1B/BHLHE41	57
BP	GO:0051289	protein homotetramerization	20/1490	78/18493	2.47E-06	0.001584182	0.001280724	PKM/TP53/SHMT2/PEX5/TK1/SOD2/ALDH1A3/PPAT/ST13/THG1L/SAMHD1/DPYS/KIF25/SHMT1/DCTPP1/ATP5IF1/GBP5/ACACB/DNM1L/ACACA	20
BP	GO:0006979	response to oxidative stress	64/1490	441/18493	2.90E-06	0.001584182	0.001280724	HP/CRYAB/NQO1/JUN/SOD3/ALDH3B1/ERCC2/TP53/PINK1/DUSP1/FANCD2/IL18BP/CYP2E1/KLF4/MSRB1/ARNTL/SCARA3/APOE/BCL2/HSPA1B/SOD2/NFE2L1/MSRB3/SIGMAR1/NOX4/SESN1/HIF1A/PPP2CB/KLF2/COL1A1/MICB/TXNIP/HSPB1/FOSL1/CCNA2/DHCR24/NET1/ADA/STOX1/TRPM2/CDK1/G6PD/MAPK13/MSRB2/HSPD1/STAR/CFLAR/MGST1/MAPT/ERCC1/PYCR1/CYP1B1/NR4A2/ALAD/FBXW7/MAPK1/MMP14/STK26/CYBB/PDLIM1/EZH2/ECT2/CRYGD/LCN2	64
BP	GO:0036293	response to decreased oxygen levels	51/1490	325/18493	3.15E-06	0.001584182	0.001280724	CRYAB/PKM/SOD3/BRIP1/ERCC2/TP53/KCNK3/VCAM1/PINK1/TERT/SFRP1/LEP/BCL2/SLC9A1/AQP3/SLC6A4/EGR1/ICAM1/NOX4/HIF1A/APOLD1/DPP4/CCNA2/ASCL2/ANGPT2/CITED2/ADA/STOX1/LMNA/AJUBA/MMP12/PTGIS/AGTRAP/HSPD1/CFLAR/NOS1/ACAA2/NR4A2/DNM1L/ADORA1/ALAD/VEGFB/ALKBH5/MMP14/CYBB/ADSL/PDLIM1/RYR2/HYOU1/CARD16/LOXL2	51
BP	GO:0048871	multicellular organismal homeostasis	67/1490	471/18493	3.44E-06	0.001584182	0.001280724	NPR3/TMEM64/SOX9/SCD/PPP1R13L/CXADR/RHAG/APLN/PTPN11/GATM/YAP1/NOD2/LEP/ALDH1A1/THRA/NEUROD1/ARNTL/CDH3/PLCL2/ELOVL6/PDK4/BCL2/SERPINA3/AQP3/CIB2/RAC2/TNFRSF11A/ITGB3/IL4R/TUB/PRKAR1A/NOX4/CLDN1/CORO1A/LDB2/HSPB1/STMN1/TRPM2/LNPEP/AIPL1/LYZ/ADRB1/IGKC/MUC4/PRDM16/ZNF675/CSK/ADAMTS5/ACACB/KDF1/LTF/STAT3/ADORA1/FABP4/PTGER3/PRKCA/PIK3CA/IL15/PDGFC/HAS2/ADD1/IL18/MUC6/ACACA/LCN2/EBF2/ACTN3	67
BP	GO:1902895	positive regulation of pri-miRNA transcription by RNA polymerase II	11/1490	27/18493	3.48E-06	0.001584182	0.001280724	JUN/TP53/NGFR/APLN/TERT/HIF1A/TEAD1/PDGFB/SMARCA4/STAT3/KLF5	11
BP	GO:0050673	epithelial cell proliferation	61/1490	420/18493	4.81E-06	0.001720428	0.001390872	VDR/JUN/SOX9/ODAM/MIR424/TNMD/NGFR/SIX1/APLN/YAP1/RPS6KA1/SFRP1/NOD2/SHH/LEP/EPPK1/CDH3/APOE/FGF9/TGM1/ITGB3/SULF2/BCL2L2/TBX1/HIF1A/OSR1/KRT2/IGFBP4/CYP7B1/GDF5/ITGB1BP1/DYSF/OSR2/FGF1/MYDGF/FAP/MST1/STOX1/MMP12/PDGFB/NR4A1/SAV1/ATOH8/ZFP36/CFLAR/NRP2/ATP5IF1/CD109/KDF1/DUSP10/STAT3/VEGFB/SOX11/FBXW7/PRKCA/MAPK1/MMP14/HAS2/WDR48/FOXP2/LOXL2	61
BP	GO:0072001	renal system development	46/1490	286/18493	4.84E-06	0.001720428	0.001390872	SOX9/SIX1/ASS1/YAP1/SFRP1/SHH/GREM1/ACE/LIF/ANGPT1/TRAF3IP1/CITED1/SALL1/BCL2/TBX18/ZBTB16/EGR1/GDF11/WNK4/SULF2/PPAT/OSR1/CENPF/CEP55/FRAS1/OSR2/GCNT1/ANGPT2/FGF1/SOX17/HSPB11/PDGFB/BASP1/FOXF1/CFLAR/SMAD7/GLI2/ITGA8/PODXL/SOX11/HAS2/ACTA2/DACT2/ITGA3/PBX1/SLC34A1	46
BP	GO:0043062	extracellular structure organization	59/1490	402/18493	4.92E-06	0.001720428	0.001390872	PLA2G2A/VCAN/PDPN/TIMP1/SOX9/EGFL6/ADAMTS3/ERCC2/ITGB1/DDR2/TNC/VCAM1/GREM1/KLK7/COL27A1/APOE/COL5A1/DPT/APOC2/MMP15/CD47/ITGA2B/ITGB5/ITGB3/ABCA7/ADAMTS9/PTX3/ICAM1/SULF2/COL1A1/APOC1/AGRN/DPP4/MATN4/APBB2/FAP/MMP12/TNXB/FSCN1/PDGFB/MFAP4/CRISPLD2/SOAT1/FOXF1/CHADL/CFLAR/ADAMTS5/CETP/CYP1B1/ITGA8/P3H4/NFKB2/MMP14/HAS2/P4HA1/KIF9/ITGA3/ITGB8/LOXL2	59
BP	GO:0060541	respiratory system development	35/1490	194/18493	5.06E-06	0.001720428	0.001390872	PDPN/SOX9/CELSR1/HSD11B1/SIX1/TNC/ASS1/YAP1/SHH/LIF/THRA/ALDH1A3/FGF9/CHI3L1/DHCR7/MAN1A2/KLF2/FGF1/ADA/HSPB11/TIMELESS/CRISPLD2/SAV1/BASP1/FOXF1/PPP1CA/STK40/GLI2/SOX11/FBXW7/MAPK1/MMP14/ITGA3/FOXP2/SIM2	35
BP	GO:0061614	pri-miRNA transcription by RNA polymerase II	14/1490	44/18493	5.23E-06	0.001720428	0.001390872	JUN/SOX9/TP53/NGFR/APLN/TERT/KLF4/HIF1A/TEAD1/FOSL1/PDGFB/SMARCA4/STAT3/KLF5	14
BP	GO:0042542	response to hydrogen peroxide	28/1490	141/18493	6.76E-06	0.00209075	0.001690257	HP/CRYAB/NQO1/JUN/PINK1/DUSP1/IL18BP/KLF4/BCL2/SIGMAR1/PPP2CB/KLF2/COL1A1/TXNIP/FOSL1/NET1/ADA/TRPM2/CDK1/MAPK13/HSPD1/STAR/PYCR1/CYP1B1/STK26/EZH2/ECT2/LCN2	28
BP	GO:0051402	neuron apoptotic process	39/1490	230/18493	7.06E-06	0.00209075	0.001690257	NQO1/JUN/CX3CR1/ITSN1/NGFR/SIX1/PINK1/GAPDH/TERT/GRM4/CLCF1/ANGPT1/BTG2/APOE/CITED1/BCL2/SOD2/CDK5/SIGMAR1/GABRB2/AGAP2/HIF1A/HSPA5/CORO1A/TNFRSF21/GDF5/BID/G6PD/HSPD1/STAR/AKT2/NR4A2/PRKCG/FBXW7/PIK3CA/NTRK2/NGF/HYOU1/POLB	39
BP	GO:0030323	respiratory tube development	32/1490	173/18493	7.41E-06	0.00209075	0.001690257	PDPN/SOX9/CELSR1/HSD11B1/TNC/YAP1/SHH/LIF/THRA/FGF9/CHI3L1/TRAF4/DHCR7/MAN1A2/KLF2/FGF1/ADA/HSPB11/TIMELESS/CRISPLD2/SAV1/FOXF1/PPP1CA/STK40/GLI2/SOX11/FBXW7/MAPK1/MMP14/ITGA3/FOXP2/SIM2	32
BP	GO:0000302	response to reactive oxygen species	38/1490	224/18493	9.11E-06	0.002407984	0.001946723	HP/CRYAB/NQO1/JUN/SOD3/PINK1/DUSP1/IL18BP/CYP2E1/KLF4/APOE/BCL2/SOD2/SIGMAR1/SESN1/PPP2CB/KLF2/COL1A1/TXNIP/FOSL1/CCNA2/NET1/ADA/TRPM2/CDK1/MAPK13/HSPD1/STAR/CFLAR/MAPT/PYCR1/CYP1B1/MAPK1/STK26/EZH2/ECT2/CRYGD/LCN2	38
BP	GO:0030111	regulation of Wnt signaling pathway	48/1490	311/18493	9.60E-06	0.002407984	0.001946723	TMEM64/SOX9/TLE4/YAP1/TERT/SFRP1/SHH/GREM1/PPM1A/APC2/ARNTL/CDH3/APOE/CITED1/RSPO3/SALL1/WNK1/FGF9/TBX18/EGR1/DIXDC1/DAAM2/SULF2/SLC9A3R1/DCDC2/COL1A1/KREMEN1/IGFBP4/WWOX/TBL1XR1/ASPM/SOX17/NKD2/ROR2/LGR6/PPP1CA/HDAC1/SMARCA4/GSC/KREMEN2/APCDD1/TSKU/MBD2/MDFIC/DACT2/CCNY/ITGA3/RAPGEF1	48
BP	GO:1901653	cellular response to peptide	53/1490	356/18493	9.76E-06	0.002407984	0.001946723	PKM/BRIP1/RHOQ/PTPN2/TP53/NGFR/ATP6V1G1/ASS1/PTPN11/SRD5A1/NOD2/MYO1C/LEP/GRB14/KLF4/PIK3R1/CSH2/PDK4/SLC9A1/RAB8B/GPLD1/ATP6V0A2/CDK5/ZNF106/LYN/TRARG1/PRKAR1A/PPAT/KLF2/EIF4EBP2/SORBS1/CCNA2/STAT5B/DENND4C/LDOC1/TIMELESS/NR4A1/AGTRAP/APRT/STAR/CFLAR/CSK/AKT2/NR4A2/HDAC5/STAT3/AP3S1/RANGAP1/PIK3CA/ATP6V0E2/PID1/KLF5/AHCYL1	53
BP	GO:0030198	extracellular matrix organization	52/1490	348/18493	1.06E-05	0.002510078	0.00202926	VCAN/PDPN/TIMP1/SOX9/EGFL6/ADAMTS3/ERCC2/ITGB1/DDR2/TNC/VCAM1/GREM1/KLK7/COL27A1/COL5A1/DPT/MMP15/CD47/ITGA2B/ITGB5/ITGB3/ADAMTS9/PTX3/ICAM1/SULF2/COL1A1/AGRN/DPP4/MATN4/APBB2/FAP/MMP12/TNXB/FSCN1/PDGFB/MFAP4/CRISPLD2/FOXF1/CHADL/CFLAR/ADAMTS5/CYP1B1/ITGA8/P3H4/NFKB2/MMP14/HAS2/P4HA1/KIF9/ITGA3/ITGB8/LOXL2	52
BP	GO:0050900	leukocyte migration	66/1490	478/18493	1.10E-05	0.002510078	0.00202926	CXCL1/CALR/CXCL10/CX3CR1/ITGB1/GYPB/CSF3R/CXADR/VCAM1/PTPN11/DUSP1/GREM1/CCR1/S100A8/LEP/GRB14/MIF/ANGPT1/PIK3R1/TNFRSF10B/S100A9/WNK1/CD47/RAC2/ITGA2B/LYN/TNFRSF11A/ITGB3/ADGRE2/ICAM1/SLC16A1/CCR5/COL1A1/CORO1A/EPS8/CYP7B1/IL16/LBP/DYSF/GCNT1/ANGPT2/ADA/STAT5B/MST1/TRPM2/ROR2/GPC1/PDGFB/IGHV1-69/IGKC/VAV3/LGALS9/CXCR3/GPSM3/PRTN3/CXCL11/ADORA1/VEGFB/PDE4D/IL37/MMP14/PIK3CA/ITGA3/IL17RA/SLC7A7/CH…	66
BP	GO:0001655	urogenital system development	49/1490	322/18493	1.15E-05	0.002524984	0.002041311	SOX9/SIX1/TNC/ASS1/SRD5A1/YAP1/SFRP1/SHH/GREM1/ACE/LIF/ANGPT1/TRAF3IP1/CITED1/SALL1/BCL2/TBX18/ZBTB16/EGR1/GDF11/WNK4/SULF2/PPAT/OSR1/CENPF/CEP55/CYP7B1/FRAS1/OSR2/GCNT1/ANGPT2/FGF1/SOX17/HSPB11/PDGFB/BASP1/FOXF1/CFLAR/SMAD7/GLI2/ITGA8/PODXL/SOX11/HAS2/ACTA2/DACT2/ITGA3/PBX1/SLC34A1	49
BP	GO:0030324	lung development	31/1490	169/18493	1.22E-05	0.002563216	0.00207222	PDPN/SOX9/CELSR1/HSD11B1/TNC/YAP1/SHH/LIF/THRA/FGF9/CHI3L1/DHCR7/MAN1A2/KLF2/FGF1/ADA/HSPB11/TIMELESS/CRISPLD2/SAV1/FOXF1/PPP1CA/STK40/GLI2/SOX11/FBXW7/MAPK1/MMP14/ITGA3/FOXP2/SIM2	31
BP	GO:0070371	ERK1 and ERK2 cascade	51/1490	341/18493	1.25E-05	0.002563216	0.00207222	PLA2G2A/JUN/NDRG2/SOX9/LMO3/PTPN2/MIR424/DDR2/ERBB4/PTPN11/DUSP1/NOD2/CCR1/LIF/KLF4/CHRNA10/MIF/ANGPT1/NPY5R/RRAS/PRMT5/LYN/CHI3L1/TNFRSF11A/ABCA7/ICAM1/MARCO/NOX4/SLC9A3R1/EZR/ITGB1BP1/SSTR4/TIE1/ROR2/PDGFB/EPHA1/CFLAR/CSK/LGALS9/RPS6KA6/DUSP10/FBXW7/PRKCA/HTR2C/MAPK1/NTRK2/PDGFC/TIMP3/OPRM1/RAPGEF1/EPHA5	51
BP	GO:0070372	regulation of ERK1 and ERK2 cascade	49/1490	324/18493	1.36E-05	0.002631934	0.002127774	PLA2G2A/JUN/NDRG2/LMO3/PTPN2/MIR424/DDR2/ERBB4/PTPN11/DUSP1/NOD2/CCR1/LIF/KLF4/CHRNA10/MIF/ANGPT1/NPY5R/RRAS/PRMT5/LYN/CHI3L1/TNFRSF11A/ABCA7/ICAM1/MARCO/NOX4/SLC9A3R1/EZR/ITGB1BP1/SSTR4/TIE1/ROR2/PDGFB/EPHA1/CFLAR/CSK/LGALS9/RPS6KA6/DUSP10/FBXW7/PRKCA/HTR2C/NTRK2/PDGFC/TIMP3/OPRM1/RAPGEF1/EPHA5	49
BP	GO:0007015	actin filament organization	57/1490	397/18493	1.38E-05	0.002631934	0.002127774	S100A10/TMOD2/GSN/SCIN/RHOQ/SPTBN1/MYOM1/RHOBTB3/LIMCH1/ABI2/RGS4/SFRP1/MYO1C/MSRB1/PIK3R1/BCL2/DIAPH1/SLC9A1/CD47/RAC2/KANK4/ITGB5/ICAM1/NOX4/TMOD3/EZR/CORO1A/DIAPH3/EPS8/ARPIN/ITGB1BP1/FAM107A/SORBS1/WASF3/SYNPO/ESPN/STMN1/C15orf62/CARMIL1/RHOU/RFLNB/FSCN1/LIMK1/MSRB2/CTNNA1/EPHA1/TNNT2/ARPC5L/SPIRE1/ARPC1B/MICAL2/VIL1/ADD1/ACTR3/ARPC3/ESPNL/HIP1	57
BP	GO:0097305	response to alcohol	38/1490	231/18493	1.88E-05	0.003348167	0.00270681	NQO1/GSN/CALM3/CSN1S1/TNC/VCAM1/SETD7/RGS4/SFRP1/S100A8/CYP2E1/LEP/KLF4/GPLD1/TYMS/ICAM1/CCR5/CLDN1/KLF2/EPS8/FOSB/RGS2/FOSL1/AACS/CDK1/G6PD/CTNNA1/MAOB/GNG2/STAR/STAT3/ALAD/ABCA2/CYBB/RGS19/OPRM1/ACACA/POLB	38
BP	GO:0042063	gliogenesis	42/1490	266/18493	1.95E-05	0.003348167	0.00270681	GSN/SOX9/CX3CR1/ERCC2/PTPN11/SOX6/TERT/SHH/S100A8/LIF/CLCF1/ASPA/CDK5/PRMT5/LYN/BACE2/DAAM2/C16orf45/MMP24/TNFRSF21/WASF3/ASCL2/LRP2/ROR2/CDK1/GPC1/PAFAH1B1/MAPT/ADAM22/HDAC1/CSK/AKT2/NRG1/APCDD1/DUSP10/STAT3/SOX11/MAPK1/MMP14/NTRK2/EZH2/CNTNAP1	42
BP	GO:0051216	cartilage development	35/1490	206/18493	1.96E-05	0.003348167	0.00270681	COCH/TIMP1/SCIN/SOX9/ZEB1/SOX6/GREM1/LEP/THRA/COL27A1/MSX1/SCARA3/GPLD1/FGF9/CHI3L1/ZBTB16/HMGA2/TYMS/CHST11/HOXC4/SULF2/HIF1A/OSR1/COL1A1/GDF5/OSR2/MATN4/ROR2/RFLNB/IL17F/CHADL/GLI2/RUNX2/ITGB8/LOXL2	35
BP	GO:1902893	regulation of pri-miRNA transcription by RNA polymerase II	12/1490	37/18493	1.98E-05	0.003348167	0.00270681	JUN/SOX9/TP53/NGFR/APLN/TERT/HIF1A/TEAD1/PDGFB/SMARCA4/STAT3/KLF5	12
BP	GO:0051147	regulation of muscle cell differentiation	32/1490	182/18493	2.17E-05	0.003568768	0.002885154	CXCL10/MIR424/ZEB1/NEK5/RGS4/SOX6/TARBP2/SHH/GREM1/MSX1/BCL2/MAPK12/SOD2/FGF9/IL4R/TBX1/RGS2/G6PD/PDGFB/SCGB3A1/CTNNA1/FOXF1/RBPMS2/NFATC2/CFLAR/MEGF10/NRG1/HDAC5/MMP14/DNMT1/EZH2/BHLHE41	32
BP	GO:0051148	negative regulation of muscle cell differentiation	16/1490	62/18493	2.26E-05	0.003589552	0.002901956	CXCL10/RGS4/SOX6/SHH/MSX1/FGF9/RGS2/G6PD/PDGFB/RBPMS2/NFATC2/CFLAR/HDAC5/DNMT1/EZH2/BHLHE41	16
BP	GO:0007584	response to nutrient	36/1490	216/18493	2.31E-05	0.003589552	0.002901956	VDR/NQO1/GSN/CXCL10/PKM/BRIP1/LRAT/TNC/VCAM1/ASS1/SFRP1/NOD2/LEP/AQP3/CIB2/SLC6A4/ACSL4/TYMS/SLC16A1/COL1A1/TRIM25/ADA/AACS/DHODH/OTC/C2/HSPD1/STAR/ABCG5/ERCC1/ALAD/ENSA/CYBB/IL15/ADSL/SLC34A1	36
BP	GO:0045471	response to ethanol	25/1490	127/18493	2.41E-05	0.003589552	0.002901956	NQO1/GSN/TNC/VCAM1/SETD7/RGS4/S100A8/CYP2E1/LEP/TYMS/ICAM1/CLDN1/EPS8/RGS2/AACS/CDK1/G6PD/MAOB/STAR/STAT3/ALAD/CYBB/RGS19/OPRM1/POLB	25
BP	GO:0048736	appendage development	31/1490	175/18493	2.49E-05	0.003589552	0.002901956	SOX9/SHH/GREM1/AFF3/MAP3K20/MSX1/TRAF3IP1/HOXD9/SALL1/FGF9/GNA12/ZBTB16/CHST11/ASPH/OSR1/KREMEN1/FRAS1/HOXD10/GDF5/OSR2/ROR2/PITX2/SLC39A1/HDAC1/GLI2/KREMEN2/KDF1/SOX11/MBNL1/PBX1/RUNX2	31
BP	GO:0060173	limb development	31/1490	175/18493	2.49E-05	0.003589552	0.002901956	SOX9/SHH/GREM1/AFF3/MAP3K20/MSX1/TRAF3IP1/HOXD9/SALL1/FGF9/GNA12/ZBTB16/CHST11/ASPH/OSR1/KREMEN1/FRAS1/HOXD10/GDF5/OSR2/ROR2/PITX2/SLC39A1/HDAC1/GLI2/KREMEN2/KDF1/SOX11/MBNL1/PBX1/RUNX2	31
BP	GO:1901652	response to peptide	65/1490	481/18493	2.55E-05	0.003589552	0.002901956	TIMP1/PKM/BRIP1/RHOQ/PTPN2/TP53/NGFR/ATP6V1G1/ASS1/PTPN11/SRD5A1/NOD2/MYO1C/LEP/GRB14/KLF4/BTG2/PIK3R1/CITED1/CSH2/JUND/PDK4/SLC9A1/RAB8B/GPLD1/ATP6V0A2/CDK5/ZNF106/LYN/EGR1/TRARG1/ICAM1/PRKAR1A/PPAT/KLF2/COL1A1/EIF4EBP2/SORBS1/CCNA2/GCNT1/STAT5B/TRIM16/DENND4C/LDOC1/TIMELESS/NR4A1/OTC/AGTRAP/APRT/STAR/CFLAR/CSK/AKT2/NR4A2/HDAC5/STAT3/AP3S1/RANGAP1/PIK3CA/ATP6V0E2/CYBB/PID1/KLF5/AHCYL1/SLC34A1	65
BP	GO:0003015	heart process	40/1490	252/18493	2.69E-05	0.003702397	0.002993185	CALM3/PPP1R13L/CXADR/KCNK3/APLN/RGS4/YAP1/ACE/THRA/SLC9A1/KCNN2/TRDN/ASPH/NOX4/KCNK1/ITPR3/KCNE3/RGS2/NEDD4L/KCNJ3/CORIN/GJC1/ATP1A2/ADA/ADRB1/SMAD7/NOS1/TNNT2/EHD3/DNM1L/ADORA1/VEGFB/PDE4D/BVES/PIK3CA/RYR2/KCNK15/CACNA1G/AHCYL1/FGF12	40
BP	GO:0032496	response to lipopolysaccharide	48/1490	324/18493	2.87E-05	0.003859726	0.003120377	CXCL1/SLPI/JUN/CXCL10/CX3CR1/VCAM1/ASS1/NOD2/IL18BP/S100A8/MIF/CITED1/JUND/GNG12/LYN/CASP1/TNFRSF11A/ICAM1/LILRB2/MAPKAPK3/CCR5/CLDN1/GJB6/LBP/LDOC1/MAOB/HSPD1/STAR/ZFP36/MGST1/NOS1/LGALS9/CACTIN/HDAC5/DUSP10/LTF/CXCL11/NFKB2/ALAD/PDE4D/PRKCA/IL37/MAPK1/ADH5/IL18/CARD16/OPRM1/LCN2	48
BP	GO:0001822	kidney development	42/1490	271/18493	3.06E-05	0.004029164	0.003257358	SOX9/SIX1/ASS1/YAP1/SFRP1/SHH/GREM1/ACE/LIF/ANGPT1/TRAF3IP1/CITED1/SALL1/BCL2/ZBTB16/EGR1/GDF11/WNK4/SULF2/PPAT/OSR1/CENPF/FRAS1/OSR2/GCNT1/ANGPT2/FGF1/HSPB11/PDGFB/BASP1/CFLAR/SMAD7/GLI2/ITGA8/PODXL/SOX11/HAS2/ACTA2/DACT2/ITGA3/PBX1/SLC34A1	42
BP	GO:0010001	glial cell differentiation	33/1490	194/18493	3.26E-05	0.004198911	0.00339459	GSN/SOX9/ERCC2/PTPN11/SOX6/SHH/S100A8/LIF/CLCF1/ASPA/CDK5/PRMT5/LYN/BACE2/DAAM2/MMP24/TNFRSF21/WASF3/ROR2/CDK1/GPC1/MAPT/ADAM22/HDAC1/CSK/AKT2/NRG1/DUSP10/STAT3/SOX11/MAPK1/NTRK2/CNTNAP1	33
BP	GO:0048568	embryonic organ development	58/1490	422/18493	4.22E-05	0.005315306	0.004297133	SOX9/CELSR1/CRB2/ERCC2/PPP1R13L/ZEB1/SIX1/KRT8/YAP1/MYO3B/SHH/LIF/CHRNA10/NEUROD1/MSX1/TRAF3IP1/CITED1/RSPO3/HOXD9/SALL1/ALDH1A3/FGF9/CHST11/HOXC4/TBX1/SLC9A3R1/HIF1A/OSR1/E2F8/GJB6/HOXD10/OSR2/ASCL2/SOBP/STIL/SOX17/CITED2/ADA/STOX1/ROR2/PDGFB/FOXF1/RBPMS2/SLC39A1/ERCC1/GSC/GLI2/ITGA8/SOX11/MBD2/MICAL2/MAPK1/MMP14/PDGFC/RYR2/PBX1/RUNX2/WDR48	58
BP	GO:0006066	alcohol metabolic process	50/1490	348/18493	4.47E-05	0.005465294	0.004418391	VDR/APOL2/SGPP2/ALDH3B1/LRAT/SCD/ADH4/TPI1/NUDT3/LEP/ALDH1A1/SORL1/APOE/APOL1/ELOVL6/ALDH1A3/NFE2L1/DHCR7/INPP5A/APOC1/SQLE/CYP7B1/PLCZ1/DYSF/SLC5A3/FGF1/DHCR24/MYOF/G6PD/ACSS1/SOAT1/ALDH2/PLCH1/ALDH3A2/PNPLA4/STAR/SORD/CETP/SEC14L2/ACAA2/ACACB/CYP1B1/ISYNA1/VLDLR/FDXR/ADH5/ADH1C/CH25H/ACACA/SLC34A1	50
BP	GO:0032970	regulation of actin filament-based process	53/1490	376/18493	4.52E-05	0.005465294	0.004418391	S100A10/PDPN/TMOD2/GSN/SCIN/CELSR1/RHOQ/SPTBN1/ODAM/ABRACL/LIMCH1/ABI2/RGS4/SFRP1/MYO1C/PIK3R1/SLC9A1/CD47/KANK4/CDK5/DIXDC1/ICAM1/NOX4/TMOD3/CORO1A/EPS8/KCNE3/ARPIN/ITGB1BP1/FAM107A/SYNPO/STMN1/ATP1A2/C15orf62/CARMIL1/TRPM2/FSCN1/LIMK1/EPHA1/TNNT2/ARPC5L/SPIRE1/ARPC1B/ADORA1/PDE4D/ARHGAP44/VIL1/ADD1/ACTR3/ARPC3/RYR2/ECT2/EPHA5	53
BP	GO:0009314	response to radiation	60/1490	443/18493	4.82E-05	0.005655594	0.004572238	CRYAB/CAMKMT/JUN/LRRN4/CXCL10/ERCC2/ITGB1/TP53/DTL/VCAM1/YAP1/DUSP1/PCLAF/SFRP1/NABP1/FANCD2/MAP3K20/SCARA3/PIK3R1/JUND/BCL2/CDS1/CDK5/TNFRSF11A/HMGA2/EGR1/ICAM1/NOX4/HIF1A/NPM1/HSPA5/MAPK10/FBXL21/C9orf116/SYNPO/IFI16/ANGPT2/ATP1A2/NET1/ST20/FANCG/AIPL1/MAPK13/ELK1/MFAP4/PPP1CA/STAR/NMT2/ABCG5/AURKB/ERCC1/AKT2/RAD51AP1/ALAD/PITPNM1/CARD16/ECT2/OPRM1/POLB/H2AFX	60
BP	GO:0050678	regulation of epithelial cell proliferation	52/1490	368/18493	4.98E-05	0.005655594	0.004572238	VDR/JUN/SOX9/ODAM/MIR424/TNMD/NGFR/SIX1/APLN/YAP1/SFRP1/NOD2/SHH/LEP/EPPK1/CDH3/APOE/FGF9/TGM1/ITGB3/SULF2/TBX1/HIF1A/OSR1/CYP7B1/GDF5/DYSF/OSR2/FGF1/MYDGF/MST1/STOX1/MMP12/PDGFB/NR4A1/SAV1/ATOH8/ZFP36/CFLAR/NRP2/ATP5IF1/CD109/KDF1/DUSP10/STAT3/VEGFB/SOX11/FBXW7/PRKCA/HAS2/WDR48/FOXP2	52
BP	GO:0048709	oligodendrocyte differentiation	19/1490	87/18493	5.11E-05	0.005655594	0.004572238	GSN/SOX9/ERCC2/SOX6/SHH/ASPA/CDK5/PRMT5/LYN/DAAM2/TNFRSF21/WASF3/HDAC1/CSK/NRG1/DUSP10/SOX11/NTRK2/CNTNAP1	19
BP	GO:0051146	striated muscle cell differentiation	42/1490	277/18493	5.15E-05	0.005655594	0.004572238	TMOD2/CALR/CXCL10/OBSCN/ITGB1/CXADR/NEK5/KRT8/UCHL1/MYOM1/RGS4/SOX6/SHH/GREM1/ALPK3/MSX1/BCL2/SLC9A1/IL4R/PRKAR1A/NOX4/TBX1/TMOD3/RGS2/DYSF/MYOZ1/MYOF/LMNA/CDK1/G6PD/SCGB3A1/NFATC2/CFLAR/NOS1/TNNT2/NRG1/HDAC5/BVES/MMP14/EZH2/DYRK1B/BHLHE41	42
BP	GO:0060326	cell chemotaxis	44/1490	295/18493	5.16E-05	0.005655594	0.004572238	CXCL1/CALR/CXCL10/CX3CR1/PARVA/MIR424/CSF3R/CXADR/VCAM1/DUSP1/GREM1/CCR1/S100A8/MIF/S100A9/WNK1/RAC2/CCL27/LYN/TNFRSF11A/ADGRE2/CCR5/CORO1A/CYP7B1/IL16/HSPB1/LBP/DYSF/FGF1/MST1/TRPM2/PDGFB/NR4A1/VAV3/LGALS9/CXCR3/GPSM3/CXCL11/VEGFB/PDE4D/IL37/ACKR2/IL17RA/CH25H	44
BP	GO:0198738	cell-cell signaling by wnt	62/1490	465/18493	5.79E-05	0.006119197	0.004947035	TMEM64/NDRG2/SOX9/CELSR1/WISP1/TLE4/MITF/YAP1/TERT/SFRP1/SHH/GREM1/PPM1A/KLF4/APC2/ARNTL/CDH3/APOE/CITED1/RSPO3/TNRC6C/SALL1/WNK1/FGF9/TBX18/EGR1/DIXDC1/DAAM2/SULF2/SLC9A3R1/DCDC2/COL1A1/KREMEN1/IGFBP4/WWOX/TBL1XR1/ASPM/SOX17/NKD2/ROR2/LGR6/AP2A1/PPP3CB/GNG2/PPP1CA/HDAC1/SMARCA4/GSC/NR4A2/KREMEN2/APCDD1/TSKU/DAAM1/MBD2/MDFIC/PPP3R1/DACT2/CCNY/ITGA3/RYR2/OPRM1/RAPGEF1	62
BP	GO:0030595	leukocyte chemotaxis	35/1490	217/18493	5.98E-05	0.006119197	0.004947035	CXCL1/CALR/CXCL10/CSF3R/CXADR/DUSP1/GREM1/CCR1/S100A8/MIF/S100A9/WNK1/RAC2/LYN/TNFRSF11A/ADGRE2/CCR5/CORO1A/CYP7B1/IL16/LBP/DYSF/MST1/TRPM2/PDGFB/VAV3/LGALS9/CXCR3/GPSM3/CXCL11/VEGFB/PDE4D/IL37/IL17RA/CH25H	35
BP	GO:0032528	microvillus organization	9/1490	24/18493	5.99E-05	0.006119197	0.004947035	PTPN11/SLC9A3R1/EZR/FSCN1/FXYD5/PODXL/STK26/VIL1/KLF5	9
BP	GO:0043457	regulation of cellular respiration	9/1490	24/18493	5.99E-05	0.006119197	0.004947035	PINK1/SHMT2/DNAJC15/HIF1A/CISD1/CDK1/PRDM16/PIK3CA/ACTN3	9
BP	GO:0060047	heart contraction	38/1490	244/18493	6.44E-05	0.006463543	0.005225421	CALM3/PPP1R13L/CXADR/KCNK3/APLN/RGS4/ACE/THRA/SLC9A1/KCNN2/TRDN/ASPH/KCNK1/ITPR3/KCNE3/RGS2/NEDD4L/KCNJ3/CORIN/GJC1/ATP1A2/ADA/ADRB1/SMAD7/NOS1/TNNT2/EHD3/DNM1L/ADORA1/VEGFB/PDE4D/BVES/PIK3CA/RYR2/KCNK15/CACNA1G/AHCYL1/FGF12	38
BP	GO:0042326	negative regulation of phosphorylation	60/1490	448/18493	6.67E-05	0.006579502	0.005319167	JUN/NDRG2/PMEPA1/CALM3/LMO3/PTPN2/MIR424/UCHL1/PINK1/RGS4/DUSP1/TARBP2/SFRP1/GREM1/GPRC5A/LIF/KLF4/CHRNA10/ANGPT1/DNAJC15/SORL1/APOE/TRAF3IP1/WNK1/ZMYND11/LYN/PRKAR1A/MVP/SLC9A3R1/NPM1/EZR/AIDA/RGS2/ITGB1BP1/HSPB1/FGFR1OP/GADD45B/AJUBA/PAFAH1B1/WARS/SH3BP5/EPHA1/SMAD7/MAPT/ZNF675/CSK/CD109/CACTIN/RUBCN/RPS6KA6/DUSP10/STAT3/FABP4/PDE4D/PID1/NCOR1/TIMP3/RAPGEF1/CBLB/ACTN3	60
BP	GO:0035637	multicellular organismal signaling	30/1490	176/18493	7.02E-05	0.00681645	0.005510727	CALM3/SCN8A/CXADR/KCNK3/TYMP/SLC9A1/KCNN2/TRDN/ASPH/KCNK1/ITPR3/KCNE3/KCNJ3/CORIN/GJC1/ATP1A2/PAFAH1B1/NOS1/EHD3/CHRNB4/PDE4D/NTRK2/KCNMB3/NRCAM/RYR2/CNTNAP1/KCNK15/CACNA1G/AHCYL1/FGF12	30
BP	GO:0070373	negative regulation of ERK1 and ERK2 cascade	17/1490	75/18493	7.64E-05	0.007245398	0.005857508	NDRG2/LMO3/PTPN2/MIR424/DUSP1/LIF/KLF4/CHRNA10/LYN/SLC9A3R1/EZR/ITGB1BP1/CSK/RPS6KA6/DUSP10/TIMP3/RAPGEF1	17
BP	GO:0022600	digestive system process	20/1490	97/18493	7.77E-05	0.007245398	0.005857508	NPR3/VDR/SOX9/SLC2A5/NOD2/WNK3/LEP/TYMP/NEUROD1/WNK1/SERPINA3/WNK4/EZR/ACO1/MUC4/ABCG5/CHRM3/PTGER3/VIL1/MUC6	20
BP	GO:0002237	response to molecule of bacterial origin	48/1490	337/18493	7.83E-05	0.007245398	0.005857508	CXCL1/SLPI/JUN/CXCL10/CX3CR1/VCAM1/ASS1/NOD2/IL18BP/S100A8/MIF/CITED1/JUND/GNG12/LYN/CASP1/TNFRSF11A/ICAM1/LILRB2/MAPKAPK3/CCR5/CLDN1/GJB6/LBP/LDOC1/MAOB/HSPD1/STAR/ZFP36/MGST1/NOS1/LGALS9/CACTIN/HDAC5/DUSP10/LTF/CXCL11/NFKB2/ALAD/PDE4D/PRKCA/IL37/MAPK1/ADH5/IL18/CARD16/OPRM1/LCN2	48
BP	GO:0050679	positive regulation of epithelial cell proliferation	33/1490	203/18493	8.20E-05	0.007474795	0.006042962	JUN/SOX9/ODAM/APLN/SFRP1/NOD2/SHH/CDH3/FGF9/TGM1/ITGB3/TBX1/HIF1A/OSR1/CYP7B1/DYSF/OSR2/FGF1/MYDGF/MST1/STOX1/MMP12/PDGFB/NR4A1/CFLAR/NRP2/STAT3/VEGFB/SOX11/PRKCA/HAS2/WDR48/FOXP2	33
BP	GO:0031589	cell-substrate adhesion	48/1490	338/18493	8.43E-05	0.007563753	0.00611488	S100A10/PDPN/HPSE/CALR/EGFL6/PARVA/ITGB1/VCAM1/LIMCH1/SFRP1/GREM1/ANGPT1/PIK3R1/BCL2/SLC9A1/RAC2/CDK5/ITGA2B/ITGB5/ITGB3/ADAMTS9/COL1A1/CORO1A/ITGB1BP1/FAM107A/SORBS1/ANGPT2/CARMIL1/AJUBA/MMP12/VAMP3/TNFRSF12A/MUC4/FOXF1/EPHA1/MMRN1/FERMT3/ITGA8/EMILIN2/MSLN/EPB41L5/MAP4K4/BVES/MMP14/HAS2/ITGA3/RCC2/ACTN3	48
BP	GO:0051262	protein tetramerization	27/1490	153/18493	8.66E-05	0.007657674	0.00619081	S100A10/HIST1H4H/PKM/TP53/SHMT2/PEX5/TK1/SOD2/ALDH1A3/HIST1H3E/PPAT/NUDT21/ST13/THG1L/SAMHD1/DPYS/CUTC/KIF25/SHMT1/DCTPP1/RCC1/ATP5IF1/GBP5/ACACB/DNM1L/ADSL/ACACA	27
BP	GO:0060537	muscle tissue development	54/1490	395/18493	8.82E-05	0.00768375	0.006211891	SOX9/CALR/ITGB1/PPP1R13L/CXADR/SIX1/EYA2/MYOM1/ERBB4/RGS4/YAP1/SOX6/SHH/GREM1/ALPK3/BTG2/ARNTL/HOXD9/BCL2/SLC9A1/FGF9/CDK5/HLF/EGR1/POPDC3/ADAMTS9/PRKAR1A/NOX4/TBX1/OSR1/CENPF/RGS2/HOXD10/GJC1/LRP2/SOX17/LMNA/CDK1/G6PD/GPC1/SAV1/CFLAR/SMAD7/TNNT2/MEGF10/ITGA8/NRG1/DIPK2A/SOX11/BVES/KLF5/RYR2/FOXP2/ACTN3	54
BP	GO:0016055	Wnt signaling pathway	61/1490	463/18493	9.33E-05	0.008005987	0.006472402	TMEM64/NDRG2/SOX9/CELSR1/WISP1/TLE4/MITF/YAP1/TERT/SFRP1/SHH/GREM1/PPM1A/KLF4/APC2/ARNTL/CDH3/APOE/CITED1/RSPO3/TNRC6C/SALL1/WNK1/FGF9/TBX18/EGR1/DIXDC1/DAAM2/SULF2/SLC9A3R1/DCDC2/COL1A1/KREMEN1/IGFBP4/WWOX/TBL1XR1/ASPM/SOX17/NKD2/ROR2/LGR6/AP2A1/PPP3CB/GNG2/PPP1CA/HDAC1/SMARCA4/GSC/NR4A2/KREMEN2/APCDD1/TSKU/DAAM1/MBD2/MDFIC/PPP3R1/DACT2/CCNY/ITGA3/RYR2/RAPGEF1	61
BP	GO:0010212	response to ionizing radiation	26/1490	146/18493	9.95E-05	0.008131277	0.006573692	CRYAB/CXCL10/TP53/VCAM1/YAP1/SFRP1/NABP1/FANCD2/MAP3K20/BCL2/HMGA2/EGR1/ICAM1/NOX4/HSPA5/IFI16/NET1/ELK1/STAR/ABCG5/ERCC1/RAD51AP1/ALAD/ECT2/POLB/H2AFX	26
BP	GO:0035107	appendage morphogenesis	26/1490	146/18493	9.95E-05	0.008131277	0.006573692	SOX9/SHH/GREM1/AFF3/MAP3K20/MSX1/TRAF3IP1/HOXD9/SALL1/FGF9/GNA12/ZBTB16/CHST11/ASPH/OSR1/FRAS1/HOXD10/GDF5/OSR2/ROR2/HDAC1/GLI2/SOX11/MBNL1/PBX1/RUNX2	26
BP	GO:0035108	limb morphogenesis	26/1490	146/18493	9.95E-05	0.008131277	0.006573692	SOX9/SHH/GREM1/AFF3/MAP3K20/MSX1/TRAF3IP1/HOXD9/SALL1/FGF9/GNA12/ZBTB16/CHST11/ASPH/OSR1/FRAS1/HOXD10/GDF5/OSR2/ROR2/HDAC1/GLI2/SOX11/MBNL1/PBX1/RUNX2	26
BP	GO:0048511	rhythmic process	41/1490	276/18493	0.000100217	0.008131277	0.006573692	ARNTL2/JUN/TP53/NGFR/ASS1/SRD5A1/LEP/TOP2A/ARNTL/RORC/NPY5R/JUND/NPAS2/CDK5/SLC6A4/PRMT5/TNFRSF11A/HLF/EGR1/TYMS/PTX3/RELB/HSPA5/MAPK10/FBXL21/ADA/STAT5B/TIMELESS/PPP1CA/STAR/HDAC1/ADORA1/NFKB2/PRKCG/NTRK2/HAS2/NCOR1/EZH2/OPRM1/TEF/BHLHE41	41
BP	GO:0043434	response to peptide hormone	56/1490	417/18493	0.000106972	0.008475498	0.006851976	TIMP1/PKM/BRIP1/RHOQ/PTPN2/ATP6V1G1/ASS1/PTPN11/SRD5A1/MYO1C/LEP/GRB14/BTG2/PIK3R1/CITED1/CSH2/JUND/PDK4/SLC9A1/RAB8B/GPLD1/ATP6V0A2/ZNF106/LYN/EGR1/TRARG1/ICAM1/PRKAR1A/PPAT/COL1A1/EIF4EBP2/SORBS1/CCNA2/GCNT1/STAT5B/TRIM16/DENND4C/NR4A1/OTC/AGTRAP/APRT/STAR/CFLAR/CSK/AKT2/NR4A2/HDAC5/STAT3/AP3S1/RANGAP1/PIK3CA/ATP6V0E2/CYBB/PID1/AHCYL1/SLC34A1	56
BP	GO:0001101	response to acid chemical	47/1490	332/18493	0.000107321	0.008475498	0.006851976	NQO1/GSN/SOX9/LRAT/SCD/ZEB1/SIX1/TNC/KRT8/PINK1/ASS1/SHMT2/YAP1/DUSP1/SFRP1/CYP2E1/LEP/KLF4/PDK4/AQP3/SLC6A4/LYN/EGR1/TYMS/ICAM1/SESN1/TBX1/CLDN1/OSR1/KLF2/COL1A1/MICB/TIE1/AACS/TRIM16/DHODH/PDGFB/OTC/SHMT1/GNG2/ALAD/NTRK2/DNMT1/CYBB/PDGFC/PID1/ACACA	47
BP	GO:0043524	negative regulation of neuron apoptotic process	26/1490	147/18493	0.000111745	0.008708742	0.007040541	JUN/CX3CR1/ITSN1/SIX1/PINK1/TERT/CLCF1/ANGPT1/BTG2/APOE/CITED1/BCL2/SOD2/GABRB2/AGAP2/HIF1A/CORO1A/GDF5/HSPD1/STAR/NR4A2/PRKCG/PIK3CA/NTRK2/NGF/HYOU1	26
BP	GO:0007498	mesoderm development	24/1490	131/18493	0.000115041	0.008849216	0.007154107	CRB2/ITGB1/EYA2/TRIM15/YAP1/SHH/SECTM1/KLF4/HMGA2/GDF11/ITGB3/PRKAR1A/TBX1/OSR1/TIE1/SOX17/CITED2/FOXF1/DLL3/ITGA8/RPS6KA6/EPB41L5/CHRD/ITGA3	24
BP	GO:0042471	ear morphogenesis	22/1490	116/18493	0.000129343	0.009724896	0.007862045	SOX9/CELSR1/ZEB1/SIX1/MYO3B/CHRNA10/MSX1/SALL1/ALDH1A3/FGF9/TBX1/SLC9A3R1/OSR1/GJB6/OSR2/SOBP/STOX1/ROR2/GSC/GLI2/ITGA8/MAPK1	22
BP	GO:0030033	microvillus assembly	7/1490	16/18493	0.000129709	0.009724896	0.007862045	SLC9A3R1/EZR/FSCN1/FXYD5/PODXL/STK26/KLF5	7
BP	GO:0071375	cellular response to peptide hormone stimulus	44/1490	307/18493	0.000132256	0.009749238	0.007881725	PKM/BRIP1/RHOQ/PTPN2/ATP6V1G1/ASS1/PTPN11/SRD5A1/MYO1C/LEP/GRB14/PIK3R1/CSH2/PDK4/SLC9A1/RAB8B/GPLD1/ATP6V0A2/ZNF106/LYN/TRARG1/PRKAR1A/PPAT/EIF4EBP2/SORBS1/CCNA2/STAT5B/DENND4C/NR4A1/AGTRAP/APRT/STAR/CFLAR/CSK/AKT2/NR4A2/HDAC5/STAT3/AP3S1/RANGAP1/PIK3CA/ATP6V0E2/PID1/AHCYL1	44
BP	GO:0070997	neuron death	47/1490	335/18493	0.000133326	0.009749238	0.007881725	NQO1/JUN/CX3CR1/ITSN1/NGFR/SIX1/PINK1/GAPDH/TERT/GRM4/CLCF1/ANGPT1/BTG2/SORL1/APOE/CITED1/BCL2/SOD2/SLC9A1/CDK5/EGR1/SIGMAR1/GABRB2/AGAP2/HIF1A/HSPA5/CORO1A/TNFRSF21/GDF5/BID/DHCR24/G6PD/ELK1/HSPD1/STAR/MAPT/AKT2/NR4A2/STAT3/ADORA1/PRKCG/FBXW7/PIK3CA/NTRK2/NGF/HYOU1/POLB	47
BP	GO:0046394	carboxylic acid biosynthetic process	55/1490	412/18493	0.0001436	0.010091743	0.008158621	VCAN/ELOVL5/GLS2/BCAT2/PKM/SCD/ASS1/SHMT2/TPI1/GATM/GAPDH/CYP2E1/MIF/NAT8L/RIMKLB/ELOVL6/ASPA/PDK4/APOC2/ALDH1A3/PFKM/HIF1A/CBS/ACSF3/ACSM5/APOC1/CYP7B1/DSE/BHMT2/PYCR3/CSPG5/PFKP/UGP2/PTGIS/CARNS1/PDGFB/AP2A1/ACSS1/OTC/ENO3/ZBTB20/SHMT1/STAR/PYCR1/ACACB/STAT3/THNSL2/GLUD2/GSTM4/ALOX5/HAS2/NCOR1/CH25H/ACACA/ACTN3	55
BP	GO:0050729	positive regulation of inflammatory response	24/1490	133/18493	0.000146778	0.010091743	0.008158621	PLA2G2A/TGM2/OSMR/IL1RL1/NOD2/S100A8/NPY5R/S100A9/CD47/TNFRSF11A/MYD88/C3/LBP/STAT5B/MAPK13/IL17F/HSPD1/GBP5/GPSM3/FABP4/PTGER3/IL15/IL18/IL17RA	24
BP	GO:0002062	chondrocyte differentiation	22/1490	117/18493	0.000147377	0.010091743	0.008158621	COCH/SCIN/SOX9/SOX6/GREM1/COL27A1/SCARA3/GPLD1/FGF9/ZBTB16/HMGA2/CHST11/SULF2/OSR1/GDF5/OSR2/MATN4/RFLNB/CHADL/GLI2/RUNX2/LOXL2	22
BP	GO:0030326	embryonic limb morphogenesis	23/1490	125/18493	0.000147947	0.010091743	0.008158621	SHH/GREM1/AFF3/MAP3K20/MSX1/TRAF3IP1/HOXD9/SALL1/FGF9/GNA12/ZBTB16/CHST11/OSR1/FRAS1/HOXD10/GDF5/OSR2/ROR2/HDAC1/GLI2/MBNL1/PBX1/RUNX2	23
BP	GO:0035113	embryonic appendage morphogenesis	23/1490	125/18493	0.000147947	0.010091743	0.008158621	SHH/GREM1/AFF3/MAP3K20/MSX1/TRAF3IP1/HOXD9/SALL1/FGF9/GNA12/ZBTB16/CHST11/OSR1/FRAS1/HOXD10/GDF5/OSR2/ROR2/HDAC1/GLI2/MBNL1/PBX1/RUNX2	23
BP	GO:0044839	cell cycle G2/M phase transition	34/1490	218/18493	0.000148292	0.010091743	0.008158621	CDC7/CALM3/FHL1/TP53/DTL/TUBB/KDM8/FOXN3/CDC25C/CCNB2/HMMR/HMGA2/NPM1/CENPF/MIIP/CCNA2/FGFR1OP/STOX1/AJUBA/CDK1/ARPP19/PAFAH1B1/CDC25B/HSP90AA1/AURKB/KCNH5/HAUS5/ENSA/OPTN/PKMYT1/CCNY/PBX1/RCC2/AKAP8L	34
BP	GO:0016053	organic acid biosynthetic process	55/1490	413/18493	0.000153001	0.010091743	0.008158621	VCAN/ELOVL5/GLS2/BCAT2/PKM/SCD/ASS1/SHMT2/TPI1/GATM/GAPDH/CYP2E1/MIF/NAT8L/RIMKLB/ELOVL6/ASPA/PDK4/APOC2/ALDH1A3/PFKM/HIF1A/CBS/ACSF3/ACSM5/APOC1/CYP7B1/DSE/BHMT2/PYCR3/CSPG5/PFKP/UGP2/PTGIS/CARNS1/PDGFB/AP2A1/ACSS1/OTC/ENO3/ZBTB20/SHMT1/STAR/PYCR1/ACACB/STAT3/THNSL2/GLUD2/GSTM4/ALOX5/HAS2/NCOR1/CH25H/ACACA/ACTN3	55
BP	GO:0051260	protein homooligomerization	46/1490	328/18493	0.000157775	0.010091743	0.008158621	CRYAB/TGM2/PKM/TP53/SHMT2/PEX5/DYNC1LI2/TK1/MIF/TMCC1/APOE/SOD2/ALDH1A3/SLC6A4/TWNK/ATL3/SIGMAR1/PPAT/CLDN1/KCNV1/ST13/THG1L/ITPR3/SAMHD1/BID/DPYS/TOR2A/KIF25/POLQ/KCTD15/OTC/SHMT1/DCTPP1/KCND1/SHKBP1/MGST1/EHD3/ATP5IF1/GBP5/ACACB/DNM1L/ALAD/ECT2/ACACA/LCN2/SLC34A1	46
BP	GO:0071496	cellular response to external stimulus	46/1490	328/18493	0.000157775	0.010091743	0.008158621	VDR/JUN/SOX9/BRIP1/TP53/TNC/PTPN11/SRD5A1/SFRP1/LEP/DNAJC15/TNFRSF10B/PDK4/BCL2/SLC9A1/AQP3/CIB2/SEH1L/LYN/CASP1/ICAM1/MYD88/SESN1/IRF1/HSPA5/COL1A1/CBS/GABARAPL1/MAP3K1/TLR8/FAM107A/FOSL1/IFI16/ATP1A2/NUAK2/DCTPP1/RNF152/FNIP1/NR4A2/CASP5/DNM1L/MAPK1/STK26/CYBB/IL15/LCN2	46
BP	GO:0033627	cell adhesion mediated by integrin	15/1490	65/18493	0.000160608	0.010091743	0.008158621	MUC1/ITGB1/PTPN11/WNK1/LYN/ITGB5/ITGB3/ICAM1/DPP4/ITGB1BP1/ADA/FERMT3/CYP1B1/PODXL/ITGB8	15
BP	GO:0071214	cellular response to abiotic stimulus	45/1490	319/18493	0.000161661	0.010091743	0.008158621	CRYAB/CAMKMT/SOX9/TP53/PTPN11/YAP1/SFRP1/MAP3K20/PIK3R1/TNFRSF10B/SLC9A1/GPLD1/CASP1/HMGA2/EGR1/RELB/MYD88/NOX4/NPM1/IRF1/HSPA5/OSR1/COL1A1/MAP3K1/TLR8/C9orf116/DYSF/IFI16/ATP1A2/NET1/ST20/AIPL1/MAPK13/ELK1/MFAP4/NMT2/AURKB/ERCC1/AKT2/CASP5/RAD51AP1/GPR68/CARD16/ECT2/H2AFX	45
BP	GO:0104004	cellular response to environmental stimulus	45/1490	319/18493	0.000161661	0.010091743	0.008158621	CRYAB/CAMKMT/SOX9/TP53/PTPN11/YAP1/SFRP1/MAP3K20/PIK3R1/TNFRSF10B/SLC9A1/GPLD1/CASP1/HMGA2/EGR1/RELB/MYD88/NOX4/NPM1/IRF1/HSPA5/OSR1/COL1A1/MAP3K1/TLR8/C9orf116/DYSF/IFI16/ATP1A2/NET1/ST20/AIPL1/MAPK13/ELK1/MFAP4/NMT2/AURKB/ERCC1/AKT2/CASP5/RAD51AP1/GPR68/CARD16/ECT2/H2AFX	45
BP	GO:0006069	ethanol oxidation	6/1490	12/18493	0.000163567	0.010091743	0.008158621	ADH4/ALDH1A1/ACSS1/ALDH2/ADH5/ADH1C	6
BP	GO:0051956	negative regulation of amino acid transport	6/1490	12/18493	0.000163567	0.010091743	0.008158621	RGS4/LEP/NPY5R/OSR1/RGS2/ADORA1	6
BP	GO:2001053	regulation of mesenchymal cell apoptotic process	6/1490	12/18493	0.000163567	0.010091743	0.008158621	SOX9/SHH/MSX1/TBX1/HIF1A/GDF5	6
BP	GO:0010463	mesenchymal cell proliferation	12/1490	45/18493	0.000167822	0.010227363	0.008268262	SOX9/ZEB1/SIX1/SHH/MSX1/FGF9/TBX1/OSR1/LMNA/FOXF1/CHRD/FOXP2	12
BP	GO:0030099	myeloid cell differentiation	54/1490	405/18493	0.000169561	0.010227363	0.008268262	TMEM64/HIST1H4H/JUN/SCIN/KMT2B/PTPN2/MITF/ERCC2/CSF3R/UBD/RHAG/PTPN11/SOX6/SFRP1/CCR1/LIF/THRA/PIK3R1/TNRC6C/HSPA1B/HIST1H3E/NFE2L1/ITGA2B/LYN/TNFRSF11A/ZBTB16/RELB/TMOD3/HIF1A/KLF2/NFE2/CLEC1B/IFI16/STAT5B/ROR2/G6PD/PAFAH1B1/BATF3/ZFP36/ZNF675/HDAC1/ATP5IF1/CD109/PRTN3/LTF/STAT3/FBXW7/PRKCA/TOB2/GAB2/FAM210B/GPR68/ADD1/SNRK	54
BP	GO:0043523	regulation of neuron apoptotic process	32/1490	202/18493	0.000170945	0.010227363	0.008268262	NQO1/JUN/CX3CR1/ITSN1/SIX1/PINK1/TERT/GRM4/CLCF1/ANGPT1/BTG2/APOE/CITED1/BCL2/SOD2/CDK5/SIGMAR1/GABRB2/AGAP2/HIF1A/CORO1A/GDF5/G6PD/HSPD1/STAR/NR4A2/PRKCG/FBXW7/PIK3CA/NTRK2/NGF/HYOU1	32
BP	GO:0043277	apoptotic cell clearance	11/1490	39/18493	0.000181262	0.010736144	0.008679585	FCN1/TGM2/FCN2/ITGB3/ABCA7/MARCO/SPG11/C3/C2/MEGF10/FCN3	11
BP	GO:0048562	embryonic organ morphogenesis	41/1490	284/18493	0.000188397	0.010970969	0.008869427	SOX9/CELSR1/CRB2/ZEB1/SIX1/YAP1/MYO3B/SHH/CHRNA10/NEUROD1/MSX1/HOXD9/SALL1/ALDH1A3/FGF9/CHST11/HOXC4/TBX1/SLC9A3R1/HIF1A/OSR1/GJB6/HOXD10/OSR2/SOBP/STIL/SOX17/STOX1/ROR2/FOXF1/RBPMS2/SLC39A1/GSC/GLI2/ITGA8/SOX11/MICAL2/MAPK1/MMP14/RYR2/RUNX2	41
BP	GO:0061337	cardiac conduction	21/1490	111/18493	0.000188931	0.010970969	0.008869427	CALM3/CXADR/KCNK3/SLC9A1/KCNN2/TRDN/ASPH/KCNK1/ITPR3/KCNE3/KCNJ3/CORIN/GJC1/ATP1A2/NOS1/EHD3/PDE4D/RYR2/KCNK15/CACNA1G/AHCYL1	21
BP	GO:0014706	striated muscle tissue development	51/1490	379/18493	0.000202728	0.011550569	0.009338002	CALR/ITGB1/PPP1R13L/CXADR/SIX1/EYA2/MYOM1/ERBB4/RGS4/YAP1/SOX6/SHH/GREM1/ALPK3/BTG2/ARNTL/HOXD9/BCL2/SLC9A1/FGF9/CDK5/HLF/EGR1/POPDC3/ADAMTS9/PRKAR1A/NOX4/TBX1/CENPF/RGS2/HOXD10/GJC1/LRP2/SOX17/LMNA/CDK1/G6PD/GPC1/SAV1/CFLAR/SMAD7/TNNT2/MEGF10/NRG1/DIPK2A/SOX11/BVES/KLF5/RYR2/FOXP2/ACTN3	51
BP	GO:0008203	cholesterol metabolic process	25/1490	144/18493	0.000203016	0.011550569	0.009338002	APOL2/SCD/LEP/SORL1/APOE/APOL1/ELOVL6/NFE2L1/DHCR7/APOC1/SQLE/CYP7B1/FGF1/DHCR24/G6PD/SOAT1/STAR/CETP/SEC14L2/ACAA2/ACACB/VLDLR/FDXR/CH25H/ACACA	25
BP	GO:0001933	negative regulation of protein phosphorylation	54/1490	408/18493	0.000204763	0.011550569	0.009338002	JUN/NDRG2/PMEPA1/CALM3/LMO3/PTPN2/MIR424/UCHL1/PINK1/RGS4/DUSP1/TARBP2/SFRP1/GREM1/GPRC5A/LIF/KLF4/CHRNA10/ANGPT1/SORL1/APOE/TRAF3IP1/WNK1/ZMYND11/LYN/PRKAR1A/MVP/SLC9A3R1/NPM1/EZR/AIDA/RGS2/ITGB1BP1/HSPB1/FGFR1OP/GADD45B/PAFAH1B1/WARS/SH3BP5/EPHA1/SMAD7/ZNF675/CSK/CD109/CACTIN/RPS6KA6/DUSP10/FABP4/PDE4D/PID1/NCOR1/TIMP3/RAPGEF1/CBLB	54
BP	GO:0044272	sulfur compound biosynthetic process	30/1490	187/18493	0.0002147	0.011996872	0.009698814	VCAN/ELOVL5/SCD/GGCT/ANGPT1/ELOVL6/ACSL5/B3GALT6/PDK4/GSTM5/ACSL4/B4GALT5/CHST11/ACSBG2/ST3GAL3/CBS/ACSF3/PRELP/DSE/BHMT2/B3GNT7/CSPG5/ACSS1/CHST15/MGST1/ACACB/GSTO2/GSTM4/ACSL6/ACACA	30
BP	GO:0010332	response to gamma radiation	13/1490	53/18493	0.000227013	0.01256635	0.010159205	CRYAB/CXCL10/TP53/YAP1/FANCD2/MAP3K20/BCL2/EGR1/NOX4/HSPA5/ELK1/POLB/H2AFX	13
BP	GO:0071480	cellular response to gamma radiation	9/1490	28/18493	0.000235621	0.012922054	0.010446773	CRYAB/TP53/YAP1/MAP3K20/EGR1/NOX4/HSPA5/ELK1/H2AFX	9
BP	GO:0010464	regulation of mesenchymal cell proliferation	10/1490	34/18493	0.000243137	0.013091817	0.010584017	SOX9/ZEB1/SIX1/SHH/FGF9/TBX1/LMNA/FOXF1/CHRD/FOXP2	10
BP	GO:0048333	mesodermal cell differentiation	10/1490	34/18493	0.000243137	0.013091817	0.010584017	ITGB1/EYA2/TRIM15/KLF4/HMGA2/ITGB3/SOX17/FOXF1/ITGA8/ITGA3	10
BP	GO:0032103	positive regulation of response to external stimulus	42/1490	297/18493	0.000249265	0.013300884	0.010753036	PLA2G2A/TGM2/CALR/CXCL10/TRIM15/OSMR/IL1RL1/NOD2/CCR1/S100A8/KLK7/MIF/NPY5R/S100A9/WNK1/CD47/RAC2/TNFRSF11A/MYD88/C3/IL16/HSPB1/LBP/DYSF/STAT5B/PDGFB/MAPK13/IL17F/HSPD1/PGC/GBP5/LGALS9/GPSM3/FABP4/VEGFB/PTGER3/PRKCA/OPTN/IL15/IL18/IL17RA/OPRM1	42
BP	GO:0034599	cellular response to oxidative stress	41/1490	289/18493	0.00027422	0.01450185	0.011723951	NQO1/JUN/SOD3/ALDH3B1/TP53/PINK1/FANCD2/IL18BP/KLF4/ARNTL/BCL2/HSPA1B/SOD2/NFE2L1/MSRB3/SIGMAR1/NOX4/HIF1A/KLF2/HSPB1/CCNA2/NET1/TRPM2/CDK1/G6PD/MAPK13/MSRB2/CFLAR/MGST1/MAPT/PYCR1/CYP1B1/NR4A2/FBXW7/MAPK1/STK26/CYBB/EZH2/ECT2/CRYGD/LCN2	41
BP	GO:0017014	protein nitrosylation	6/1490	13/18493	0.00028306	0.014528548	0.011745535	GAPDH/S100A8/ACE/S100A9/NOS1/ADH5	6
BP	GO:0018119	peptidyl-cysteine S-nitrosylation	6/1490	13/18493	0.00028306	0.014528548	0.011745535	GAPDH/S100A8/ACE/S100A9/NOS1/ADH5	6
BP	GO:0097152	mesenchymal cell apoptotic process	6/1490	13/18493	0.00028306	0.014528548	0.011745535	SOX9/SHH/MSX1/TBX1/HIF1A/GDF5	6
BP	GO:0043576	regulation of respiratory gaseous exchange	8/1490	23/18493	0.000284537	0.014528548	0.011745535	APLN/NLGN2/MTG2/MTG1/SLC5A3/ATP1A2/NR4A2/ADORA1	8
BP	GO:0000086	G2/M transition of mitotic cell cycle	31/1490	199/18493	0.000290601	0.014711344	0.011893316	CDC7/CALM3/FHL1/DTL/TUBB/KDM8/FOXN3/CDC25C/CCNB2/HMMR/HMGA2/CENPF/MIIP/CCNA2/FGFR1OP/STOX1/AJUBA/CDK1/ARPP19/PAFAH1B1/CDC25B/HSP90AA1/AURKB/KCNH5/HAUS5/ENSA/OPTN/PKMYT1/CCNY/PBX1/RCC2	31
BP	GO:0072659	protein localization to plasma membrane	36/1490	244/18493	0.000295559	0.014835578	0.011993752	S100A10/KRT18/RHOQ/SPTBN1/ITGB1/STX7/WNK3/VTI1B/PIK3R1/ZDHHC23/RAB8B/CDK5/EPB41L3/FAM126A/KIF13A/TRARG1/LRRC7/SLC9A3R1/EZR/SORBS1/KIF5B/NKD2/DENND4C/VAMP3/RAB15/TSPAN5/EHD3/CSK/AKT2/PIGW/ARHGAP44/MMP14/VIL1/OPTN/PID1/ITGA3	36
BP	GO:0042391	regulation of membrane potential	55/1490	424/18493	0.000300128	0.014938291	0.01207679	JUN/SCN8A/FHL1/CXADR/PINK1/RGS4/CHRNA10/BCL2/SLC9A1/CDK5/KCNN2/POPDC3/TRDN/GRIA2/GABRB2/GABRA2/KCNU1/KCNT2/NLGN2/KCNK1/KCNE3/NEDD4L/DLG4/BID/KCNJ3/GJC1/ATP1A2/KIF5B/STOX1/ADRB1/KCNH3/SMAD7/RIMS2/MAPT/EHD3/ATP5IF1/PYCR1/CHRNB4/MLLT11/AKT2/KCNH5/ADORA1/BVES/NTRK2/RGS7BP/KCNMB3/PID1/NRCAM/RYR2/CNTNAP1/OPRM1/CACNA1G/FGF12/GABRD/SLC34A1	55
BP	GO:0043409	negative regulation of MAPK cascade	29/1490	182/18493	0.000305171	0.015062731	0.012177393	NDRG2/LMO3/PTPN2/MIR424/UCHL1/PINK1/RGS4/DUSP1/SFRP1/LIF/KLF4/CHRNA10/SORL1/APOE/ZMYND11/LYN/SLC9A3R1/EZR/AIDA/RGS2/ITGB1BP1/PAFAH1B1/ZNF675/CSK/RPS6KA6/DUSP10/NCOR1/TIMP3/RAPGEF1	29
BP	GO:0010766	negative regulation of sodium ion transport	7/1490	18/18493	0.000312494	0.015248834	0.012327847	WNK3/WNK1/WNK4/SLC9A3R1/OSR1/NEDD4L/ATP1A2	7
BP	GO:0042133	neurotransmitter metabolic process	25/1490	148/18493	0.00031409	0.015248834	0.012327847	NQO1/CX3CR1/ASS1/SHMT2/SRD5A1/KLF4/CHDH/CD47/SLC6A4/HNMT/RNF180/PTX3/ICAM1/KLF2/DPYS/GLYAT/PTGIS/SHMT1/MAOB/HSP90AA1/NOS1/SDSL/MAOA/CYP1B1/DDAH2	25
BP	GO:0071479	cellular response to ionizing radiation	15/1490	69/18493	0.000323526	0.015579247	0.012594968	CRYAB/TP53/YAP1/SFRP1/MAP3K20/HMGA2/EGR1/NOX4/HSPA5/IFI16/NET1/ELK1/RAD51AP1/ECT2/H2AFX	15
BP	GO:1902652	secondary alcohol metabolic process	25/1490	149/18493	0.000349103	0.016480896	0.013323901	APOL2/SCD/LEP/SORL1/APOE/APOL1/ELOVL6/NFE2L1/DHCR7/APOC1/SQLE/CYP7B1/FGF1/DHCR24/G6PD/SOAT1/STAR/CETP/SEC14L2/ACAA2/ACACB/VLDLR/FDXR/CH25H/ACACA	25
BP	GO:0071103	DNA conformation change	40/1490	283/18493	0.000349395	0.016480896	0.013323901	HIST1H4H/SOX9/BRIP1/IPO4/HIST1H1C/ERCC2/TP53/HIST1H2BK/WRNIP1/NUSAP1/TOP2A/GINS1/HIST1H3E/TWNK/HMGA2/NPM1/MCM6/HIST1H2BD/KAT6B/CHD2/SMC4/MCM4/PURA/CENPO/HIST1H2BM/HIST1H2BE/CDK1/CENPU/HIST2H2BE/NCAPG/H2AFY2/HELLS/CENPW/CENPK/NASP/PIWIL1/H2BFS/H2AFX/AKAP8L/CHD1L	40
BP	GO:0043583	ear development	32/1490	210/18493	0.000350598	0.016480896	0.013323901	SOX9/CELSR1/ZEB1/SIX1/KCNK3/PTPN11/MYO3B/SHH/CCM2/CHRNA10/NEUROD1/MSX1/SALL1/BCL2/ALDH1A3/FGF9/GABRB2/TBX1/SLC9A3R1/OSR1/GJB6/OSR2/CCNA2/SOBP/STOX1/ROR2/PAFAH1B1/GSC/GLI2/ITGA8/LIN7A/MAPK1	32
BP	GO:0071236	cellular response to antibiotic	24/1490	141/18493	0.000365253	0.016958615	0.013710111	NQO1/TP53/PINK1/IL18BP/KLF4/SLC9A1/EGR1/SIGMAR1/HSPA5/KLF2/NET1/TRPM2/CDK1/PDGFB/TIMELESS/MAPK13/STAR/PYCR1/CYP1B1/STK26/CYBB/EZH2/ECT2/LCN2	24
BP	GO:0032956	regulation of actin cytoskeleton organization	45/1490	331/18493	0.000372663	0.016958615	0.013710111	S100A10/TMOD2/GSN/SCIN/CELSR1/RHOQ/SPTBN1/ODAM/LIMCH1/ABI2/RGS4/SFRP1/MYO1C/PIK3R1/SLC9A1/CD47/KANK4/CDK5/DIXDC1/ICAM1/NOX4/TMOD3/CORO1A/EPS8/ARPIN/ITGB1BP1/FAM107A/SYNPO/STMN1/C15orf62/CARMIL1/TRPM2/FSCN1/LIMK1/EPHA1/ARPC5L/SPIRE1/ARPC1B/ARHGAP44/VIL1/ADD1/ACTR3/ARPC3/ECT2/EPHA5	45
BP	GO:0007623	circadian rhythm	30/1490	193/18493	0.000374944	0.016958615	0.013710111	ARNTL2/JUN/TP53/NGFR/ASS1/SRD5A1/LEP/TOP2A/ARNTL/RORC/JUND/NPAS2/SLC6A4/PRMT5/TNFRSF11A/TYMS/RELB/MAPK10/FBXL21/ADA/TIMELESS/PPP1CA/STAR/HDAC1/ADORA1/PRKCG/NTRK2/NCOR1/EZH2/BHLHE41	30
BP	GO:1903706	regulation of hemopoiesis	54/1490	418/18493	0.000375036	0.016958615	0.013710111	TMEM64/HIST1H4H/JUN/SCIN/KMT2B/PTPN2/MITF/CSF3R/ZEB1/YAP1/SFRP1/SHH/CCR1/FANCD2/ACE/LIF/PIK3R1/TNRC6C/HSPA1B/HIST1H3E/ITGA2B/LYN/ZBTB16/LMO1/IL4R/LILRB2/HIF1A/IRF1/NUDT21/NFE2/ADA/STAT5B/ROR2/ZFP36/NFATC2/SMAD7/ZNF675/FNIP1/HDAC1/PDCD2/LGALS9/GLI2/DUSP10/LTF/STAT3/FBXW7/PRKCA/TOB2/MMP14/FAM210B/VSIR/GPR68/IL15/IL18	54
BP	GO:0007611	learning or memory	36/1490	247/18493	0.000375077	0.016958615	0.013710111	TMOD2/JUN/LRRN4/KMT2B/CX3CR1/ITGB1/GATM/THRA/BTG2/APOE/UBA6/CDK5/SLC6A4/ABCA7/LILRB2/HIF1A/ITPR3/EIF4EBP2/SNAP25/DLG4/SYNPO/FOSL1/ATP1A2/PPP3CB/PAFAH1B1/NLGN4Y/MAPT/ITGA8/VLDLR/PRKCG/MAPK1/NTRK2/NGF/AFF2/ITGA3/FOXP2	36
BP	GO:0048608	reproductive structure development	55/1490	428/18493	0.000379445	0.017026173	0.013764728	VDR/SOX9/KMT2B/BRIP1/CSDE1/MC2R/TNC/KRT8/RHOBTB3/PTPN11/SRD5A1/SFRP1/SHH/LEP/LIF/CITED1/RSPO3/SALL1/BCL2/FGF9/TFAP2C/DLX3/PTX3/ICAM1/BCL2L2/DMRTA1/HIF1A/HSPA5/OSR1/E2F8/CYP7B1/FOSL1/ASCL2/ASPM/LRP2/CITED2/ADA/STAT5B/REC8/FANCG/ROR2/PTGIS/PDGFB/LDOC1/CTNNA1/BASP1/STAR/MGST1/ERCC1/GLI2/NASP/MAPK1/MMP14/WDR48/ITGB8	55
BP	GO:1990778	protein localization to cell periphery	41/1490	294/18493	0.000393577	0.017526647	0.014169334	EPB41L2/S100A10/KRT18/RHOQ/SPTBN1/ITGB1/STX7/WNK3/VTI1B/PIK3R1/ZDHHC23/RAB8B/CDK5/EPB41L3/FAM126A/KIF13A/TRARG1/TUB/ANLN/LRRC7/SLC9A3R1/EZR/SNAP25/SORBS1/KIF5B/NKD2/DENND4C/VAMP3/RAB15/TSPAN5/EHD3/CSK/AKT2/LIN7A/PIGW/ARHGAP44/MMP14/VIL1/OPTN/PID1/ITGA3	41
BP	GO:1903076	regulation of protein localization to plasma membrane	18/1490	93/18493	0.000396517	0.017526647	0.014169334	RHOQ/SPTBN1/ITGB1/STX7/WNK3/VTI1B/PIK3R1/CDK5/EZR/SORBS1/KIF5B/NKD2/CSK/ARHGAP44/MMP14/VIL1/PID1/ITGA3	18
BP	GO:0050890	cognition	40/1490	285/18493	0.000403947	0.017694159	0.014304758	TMOD2/JUN/LRRN4/KMT2B/CX3CR1/ITGB1/GATM/THRA/BTG2/APOE/TUSC3/UBA6/CDK5/SLC6A4/ABCA7/LILRB2/HIF1A/ITPR3/EIF4EBP2/SNAP25/FAM107A/DLG4/SYNPO/FOSL1/SOBP/ATP1A2/PPP3CB/PAFAH1B1/NLGN4Y/MAPT/ITGA8/VLDLR/ADORA1/PRKCG/MAPK1/NTRK2/NGF/AFF2/ITGA3/FOXP2	40
BP	GO:0060416	response to growth hormone	10/1490	36/18493	0.000406282	0.017694159	0.014304758	ASS1/SRD5A1/PIK3R1/CSH2/LYN/STAT5B/TRIM16/STAR/STAT3/SLC34A1	10
BP	GO:0010837	regulation of keratinocyte proliferation	9/1490	30/18493	0.000421274	0.018081203	0.014617662	VDR/YAP1/EPPK1/CDH3/TGM1/ZFP36/CD109/KDF1/HAS2	9
BP	GO:0046949	fatty-acyl-CoA biosynthetic process	9/1490	30/18493	0.000421274	0.018081203	0.014617662	ELOVL5/SCD/ELOVL6/ACSL5/ACSL4/ACSBG2/ACSF3/ACSL6/ACACA	9
BP	GO:0044282	small molecule catabolic process	55/1490	431/18493	0.000450801	0.019072103	0.015418751	GLS2/BCAT2/PKM/IL4I1/AIG1/ALDH4A1/RBKS/ALDH3B1/ADH4/PGM2/SHMT2/TPI1/GAPDH/ENTPD6/NUDT3/GLYCTK/LEP/ALDH1A1/TYMP/APOE/HMMR/ASPA/SLC9A1/HNMT/PFKM/INPP5A/PPAT/CBS/ACSF3/DPYS/ADA/PFKP/PNKD/CARNS1/OTC/ENO3/APOBEC3B/SHMT1/ALDH2/ALDH3A2/ENOSF1/NOS1/SDSL/SORD/PPM1K/ACAA2/ACACB/AKT2/DDAH2/THNSL2/GLUD2/MCCC2/ADH5/ENTPD7/ACTN3	55
BP	GO:0061458	reproductive system development	55/1490	431/18493	0.000450801	0.019072103	0.015418751	VDR/SOX9/KMT2B/BRIP1/CSDE1/MC2R/TNC/KRT8/RHOBTB3/PTPN11/SRD5A1/SFRP1/SHH/LEP/LIF/CITED1/RSPO3/SALL1/BCL2/FGF9/TFAP2C/DLX3/PTX3/ICAM1/BCL2L2/DMRTA1/HIF1A/HSPA5/OSR1/E2F8/CYP7B1/FOSL1/ASCL2/ASPM/LRP2/CITED2/ADA/STAT5B/REC8/FANCG/ROR2/PTGIS/PDGFB/LDOC1/CTNNA1/BASP1/STAR/MGST1/ERCC1/GLI2/NASP/MAPK1/MMP14/WDR48/ITGB8	55
BP	GO:0035338	long-chain fatty-acyl-CoA biosynthetic process	7/1490	19/18493	0.000460522	0.019334756	0.015631091	ELOVL5/ELOVL6/ACSL5/ACSL4/ACSBG2/ACSF3/ACSL6	7
BP	GO:0034330	cell junction organization	40/1490	287/18493	0.000465968	0.019334756	0.015631091	S100A10/CXADR/LIMCH1/SFRP1/GREM1/MYO1C/ACE/CCM2/CDH3/BCL2/NECTIN2/SLC9A1/RAB8B/TNS1/EPB41L3/CLDN1/NLGN2/ITGB1BP1/FAM107A/SORBS1/KIFC3/GJC1/TLN2/AJUBA/FSCN1/CTNNA1/SMAD7/CSK/PRTN3/EPB41L5/MAP4K4/PRKCA/MMP14/AJM1/ADD1/CNTNAP1/ECT2/RCC2/RAPGEF1/ACTN3	40
BP	GO:0009165	nucleotide biosynthetic process	46/1490	344/18493	0.000466802	0.019334756	0.015631091	ELOVL5/PKM/SCD/PINK1/TPI1/GAPDH/TK1/ELOVL6/ACSL5/PDK4/CDS1/RRM2/SLC22A13/ACSL4/TYMS/PFKM/DTYMK/HIF1A/ACSBG2/NNMT/PPAT/ACSF3/ADA/PFKP/DHODH/PTGIS/ACSS1/ENO3/LCLAT1/ZBTB20/APRT/SHMT1/SLC25A13/PRPS2/NOS1/AK2/ACACB/AGPAT5/STAT3/MAPK1/ADSL/PID1/NCOR1/ACSL6/ACACA/ACTN3	46
BP	GO:0007586	digestion	23/1490	135/18493	0.000472953	0.019453469	0.015727064	NPR3/VDR/SOX9/SLC2A5/NOD2/WNK3/LEP/TYMP/NEUROD1/PGA4/WNK1/SERPINA3/WNK4/EZR/ACO1/MUC4/PGC/ABCG5/PRSS3/CHRM3/PTGER3/VIL1/MUC6	23
BP	GO:0007517	muscle organ development	52/1490	403/18493	0.000490565	0.019937699	0.016118537	CRYAB/CXCL10/FHL1/CXADR/SIX1/MYOM1/ASS1/ERBB4/RGS4/YAP1/SOX6/SHH/GREM1/LIF/TEAD4/BTG2/ARNTL/MSX1/HOXD9/BCL2/MAPK12/FGF9/CDK5/HLF/EGR1/CD164/POPDC3/TBX1/CENPF/CHD2/RGS2/HOXD10/COPRS/LRP2/SOX17/CDK1/G6PD/GPC1/SAV1/BASP1/CFLAR/SMAD7/TNNT2/GSC/MEGF10/NRG1/SOX11/BVES/KLF5/RYR2/FOXP2/ACTN3	52
BP	GO:0032355	response to estradiol	22/1490	127/18493	0.000491458	0.019937699	0.016118537	CRYAB/NQO1/CALR/CSN1S1/ASS1/SRD5A1/DUSP1/SFRP1/LEP/MMP15/SLC6A4/COL1A1/TXNIP/CCNA2/STAT5B/CFLAR/ARPC1B/STAT3/MBD2/FAM210B/EZH2/SLC34A1	22
BP	GO:0035690	cellular response to drug	47/1490	355/18493	0.000509245	0.020518767	0.016588299	NQO1/SOX9/TP53/PINK1/ASS1/SRD5A1/SFRP1/NOD2/IL18BP/RBM22/KLF4/PPP1R14A/MSX1/GPLD1/CIB2/HMGA2/EGR1/SIGMAR1/ICAM1/PPAT/HSPA5/KLF2/AGRN/CCNA2/NET1/TRPM2/CDK1/PDGFB/LDOC1/TIMELESS/MAPK13/PPP3CB/CTNNA1/STAR/CFLAR/PYCR1/CYP1B1/NDOR1/CHRM3/MAPK1/STK26/CYBB/RYR2/EZH2/ECT2/OPRM1/LCN2	47
BP	GO:0050878	regulation of body fluid levels	61/1490	493/18493	0.000513335	0.02054382	0.016608553	NPR3/SERPINB2/VDR/PDPN/RAB27A/HPSE/SERPINA1/ERBB4/APLN/PTPN11/SHH/WNK3/F11/PIK3R1/APOE/PROCR/CBX5/WNK1/AQP3/GNA12/HIST1H3E/ITGA2B/HNF4A/LYN/ITGB3/WNK4/PRKAR1A/HIF1A/PPAT/CLDN1/IRF1/COL1A1/NFE2/ITPR3/CLEC1B/HSPB1/STMN1/ADA/STAT5B/CARMIL1/FAP/DHODH/PDGFB/APRT/VAV3/GNG2/JHY/MMRN1/FERMT3/HDAC1/EHD3/GP5/KDF1/PRTN3/ADORA1/CHRM3/PRKCG/PRKCA/MAPK1/PIK3CA/HAS2	61
BP	GO:0072006	nephron development	23/1490	136/18493	0.000526681	0.020889834	0.016888286	SOX9/SIX1/YAP1/SHH/GREM1/LIF/ANGPT1/CITED1/SALL1/BCL2/EGR1/WNK4/SULF2/OSR1/ANGPT2/FGF1/PDGFB/BASP1/CFLAR/PODXL/ACTA2/ITGA3/PBX1	23
BP	GO:0031099	regeneration	29/1490	188/18493	0.000529035	0.020889834	0.016888286	JUN/GSN/PKM/TNC/ERBB4/YAP1/TARBP2/PTPRS/KLF4/EPPK1/BCL2/PRMT5/TYMS/SULF2/NNMT/PPAT/CLDN1/DYSF/CCNA2/ANGPT2/CDK1/LGR6/ENO3/CTNNA1/PRPS2/CFLAR/DUSP10/MAP4K4/EZH2	29
BP	GO:0048732	gland development	55/1490	434/18493	0.000533971	0.02092706	0.016918382	VDR/TGM2/JUN/SOX9/PKM/SIX1/TNC/ASS1/ERBB4/APLN/SRD5A1/RPS6KA1/SFRP1/SHH/THRA/MSX1/CCNB2/HOXD9/SALL1/BCL2/ALDH1A3/HNF4A/PRMT5/TNFRSF11A/TYMS/SULF2/TBX1/SLC9A3R1/HIF1A/PPAT/CLDN1/E2F8/IGSF3/CYP7B1/CITED2/ADA/STAT5B/AACS/MST1/DHODH/PITX2/OTC/APRT/FOXF1/CFLAR/GLI2/AKT2/NRG1/ELF5/FBXW7/MAPK1/PIK3CA/EZH2/PBX1/POLB	55
BP	GO:0007159	leukocyte cell-cell adhesion	44/1490	327/18493	0.000537044	0.02092706	0.016918382	PTPN2/CX3CR1/ITGB1/VCAM1/ASS1/PTPN11/NOD2/SHH/S100A8/LEP/KLF4/PIK3R1/S100A9/WNK1/CD47/RAC2/LYN/ZBTB16/ICAM1/IL4R/LILRB2/PRKAR1A/IRF1/EZR/CORO1A/TNFRSF21/CD1D/DPP4/GCNT1/ADA/STAT5B/HSPD1/SMAD7/FERMT3/CSK/LGALS9/GLI2/DUSP10/PIK3CA/EFNB3/VSIR/IL15/HAS2/IL18	44
BP	GO:0016125	sterol metabolic process	26/1490	162/18493	0.00054519	0.021105606	0.017062727	APOL2/SCD/LEP/SORL1/APOE/APOL1/ELOVL6/NFE2L1/DHCR7/APOC1/SQLE/CYP7B1/FGF1/DHCR24/G6PD/SOAT1/STAR/CETP/SEC14L2/ACAA2/ACACB/CYP1B1/VLDLR/FDXR/CH25H/ACACA	26
BP	GO:1902751	positive regulation of cell cycle G2/M phase transition	9/1490	31/18493	0.000551559	0.021213522	0.017149971	CDC7/DTL/CDC25C/NPM1/STOX1/CDK1/CDC25B/PBX1/RCC2	9
BP	GO:0007585	respiratory gaseous exchange	14/1490	65/18493	0.00055955	0.021265032	0.017191614	APLN/HNMT/TRAF4/CHST11/MAN1A2/NLGN2/MTG2/MTG1/SLC5A3/ATP1A2/STK40/NR4A2/ADORA1/ADH5	14
BP	GO:0001659	temperature homeostasis	27/1490	171/18493	0.000560079	0.021265032	0.017191614	NPR3/SCD/APLN/GATM/LEP/ALDH1A1/THRA/ARNTL/PLCL2/ELOVL6/TNFRSF11A/IL4R/TRPM2/LNPEP/ADRB1/PRDM16/ADAMTS5/STAT3/ADORA1/FABP4/PTGER3/IL15/PDGFC/IL18/LCN2/EBF2/ACTN3	27
BP	GO:1901293	nucleoside phosphate biosynthetic process	46/1490	347/18493	0.000564753	0.021305955	0.017224698	ELOVL5/PKM/SCD/PINK1/TPI1/GAPDH/TK1/ELOVL6/ACSL5/PDK4/CDS1/RRM2/SLC22A13/ACSL4/TYMS/PFKM/DTYMK/HIF1A/ACSBG2/NNMT/PPAT/ACSF3/ADA/PFKP/DHODH/PTGIS/ACSS1/ENO3/LCLAT1/ZBTB20/APRT/SHMT1/SLC25A13/PRPS2/NOS1/AK2/ACACB/AGPAT5/STAT3/MAPK1/ADSL/PID1/NCOR1/ACSL6/ACACA/ACTN3	46
BP	GO:0031032	actomyosin structure organization	29/1490	189/18493	0.000577878	0.021498533	0.017380386	EPB41L2/S100A10/TMOD2/OBSCN/ITGB1/KRT8/MYOM1/LIMCH1/SFRP1/PIK3R1/SLC9A1/CD47/ITGB5/EPB41L3/PRKAR1A/ANLN/NOX4/TMOD3/ITGB1BP1/SORBS1/MYOZ1/STMN1/CARMIL1/LIMK1/EPHA1/CFLAR/TNNT2/EPB41L5/ECT2	29
BP	GO:0008406	gonad development	32/1490	216/18493	0.000579906	0.021498533	0.017380386	SOX9/KMT2B/BRIP1/CSDE1/RHOBTB3/SRD5A1/SFRP1/LEP/SALL1/BCL2/FGF9/TFAP2C/PTX3/ICAM1/BCL2L2/DMRTA1/HSPA5/OSR1/ASPM/LRP2/CITED2/STAT5B/REC8/FANCG/CTNNA1/BASP1/STAR/MGST1/ERCC1/NASP/MMP14/WDR48	32
BP	GO:0043271	negative regulation of ion transport	25/1490	154/18493	0.000580747	0.021498533	0.017380386	CALM3/MIR424/RGS4/WNK3/LEP/NPY5R/WNK1/BCL2/WNK4/TRDN/ICAM1/LILRB2/SESTD1/SLC9A3R1/OSR1/KCNE3/RGS2/NEDD4L/DYSF/ATP1A2/MAOB/NOS1/AKT2/ADORA1/FGF12	25
BP	GO:0035384	thioester biosynthetic process	12/1490	51/18493	0.000589887	0.021567304	0.017435984	ELOVL5/SCD/ELOVL6/ACSL5/PDK4/ACSL4/ACSBG2/ACSF3/ACSS1/ACACB/ACSL6/ACACA	12
BP	GO:0071616	acyl-CoA biosynthetic process	12/1490	51/18493	0.000589887	0.021567304	0.017435984	ELOVL5/SCD/ELOVL6/ACSL5/PDK4/ACSL4/ACSBG2/ACSF3/ACSS1/ACACB/ACSL6/ACACA	12
BP	GO:0001787	natural killer cell proliferation	5/1490	10/18493	0.000602288	0.021752154	0.017585425	LEP/ELF4/STAT5B/IL15/IL18	5
BP	GO:2001054	negative regulation of mesenchymal cell apoptotic process	5/1490	10/18493	0.000602288	0.021752154	0.017585425	SOX9/SHH/TBX1/HIF1A/GDF5	5
BP	GO:0045785	positive regulation of cell adhesion	51/1490	397/18493	0.00061236	0.021981861	0.01777113	TGM2/S100A10/PDPN/CALR/EGFL6/VCAM1/PTPN11/SFRP1/NOD2/SHH/LEP/ANGPT1/PIK3R1/CD47/LYN/ZBTB16/ICAM1/IL4R/LILRB2/CORO1A/CD1D/DPP4/ITGB1BP1/DYSF/CITED2/ADA/STAT5B/CARMIL1/VAV3/FOXF1/HSPD1/EPHA1/SMAD7/MMRN1/CSK/LGALS9/GLI2/EMILIN2/PODXL/DUSP10/EPB41L5/MAP4K4/PRKCA/PIK3CA/EFNB3/VSIR/IL15/HAS2/IL18/CHRD/ITGA3	51
BP	GO:0097529	myeloid leukocyte migration	30/1490	199/18493	0.000633129	0.022590498	0.01826318	CXCL1/CXCL10/CX3CR1/CSF3R/CXADR/DUSP1/GREM1/CCR1/S100A8/MIF/S100A9/CD47/RAC2/LYN/TNFRSF11A/ADGRE2/LBP/DYSF/STAT5B/MST1/ROR2/PDGFB/VAV3/PRTN3/CXCL11/VEGFB/PDE4D/IL37/MMP14/IL17RA	30
BP	GO:0061572	actin filament bundle organization	25/1490	155/18493	0.000640559	0.02271876	0.018366873	S100A10/LIMCH1/SFRP1/PIK3R1/SLC9A1/CD47/ITGB5/NOX4/EZR/EPS8/ITGB1BP1/FAM107A/SORBS1/SYNPO/ESPN/STMN1/CARMIL1/RFLNB/FSCN1/LIMK1/EPHA1/SPIRE1/VIL1/ADD1/ESPNL	25
BP	GO:0051153	regulation of striated muscle cell differentiation	20/1490	113/18493	0.000655489	0.022804472	0.018436167	CXCL10/NEK5/RGS4/SOX6/SHH/GREM1/MSX1/BCL2/IL4R/TBX1/RGS2/G6PD/SCGB3A1/NFATC2/CFLAR/NRG1/HDAC5/MMP14/EZH2/BHLHE41	20
BP	GO:0032891	negative regulation of organic acid transport	7/1490	20/18493	0.000659503	0.022804472	0.018436167	RGS4/LEP/NPY5R/OSR1/RGS2/AKT2/ADORA1	7
BP	GO:0060828	regulation of canonical Wnt signaling pathway	34/1490	236/18493	0.000663897	0.022804472	0.018436167	TMEM64/SOX9/TLE4/YAP1/SFRP1/SHH/GREM1/PPM1A/APC2/ARNTL/CDH3/APOE/RSPO3/WNK1/FGF9/TBX18/EGR1/DAAM2/SULF2/SLC9A3R1/COL1A1/KREMEN1/IGFBP4/TBL1XR1/ASPM/SOX17/NKD2/ROR2/LGR6/PPP1CA/HDAC1/KREMEN2/CCNY/RAPGEF1	34
BP	GO:0001656	metanephros development	17/1490	89/18493	0.000666077	0.022804472	0.018436167	SOX9/SIX1/YAP1/SHH/GREM1/LIF/CITED1/SALL1/BCL2/EGR1/GDF11/OSR1/FRAS1/OSR2/PDGFB/BASP1/ITGA8	17
BP	GO:0006906	vesicle fusion	17/1490	89/18493	0.000666077	0.022804472	0.018436167	CALR/STX7/VTI1B/RAB8B/TRARG1/RAB7A/SPG11/CORO1A/SNAP25/DYSF/KIF5B/NKD2/VAMP3/VAV3/TAP1/AKT2/STX12	17
BP	GO:0033273	response to vitamin	17/1490	89/18493	0.000666077	0.022804472	0.018436167	VDR/GSN/CXCL10/BRIP1/LRAT/TNC/SFRP1/LEP/AQP3/TYMS/COL1A1/TRIM25/ADA/OTC/ALAD/IL15/SLC34A1	17
BP	GO:0035264	multicellular organism growth	24/1490	147/18493	0.000681174	0.023187335	0.01874569	ERCC2/PPP1R13L/PTPN11/TARBP2/PPIB/CCM2/BCL2/NPY1R/DHCR7/KLF2/EZR/GDF5/TBL1XR1/STIL/STAT5B/ADRB1/STK40/ERCC1/STAT3/PDE4D/PIK3CA/VIL1/ADD1/WDR48	24
BP	GO:0019932	second-messenger-mediated signaling	55/1490	439/18493	0.000703448	0.023808686	0.019248019	SOX9/CXCL10/CALM3/CX3CR1/MC2R/VCAM1/RXFP1/CCR1/MCTP2/NEUROD1/ADGRE1/APOE/GNAL/SLC9A1/RASD1/ADGRE2/TRDN/FPR1/PRKAR1A/INPP5A/SLC9A3R1/CCR5/ITPR3/RGS2/EIF4EBP2/SSTR4/ATP1A2/ADA/ADGRD1/TRPM2/ADRB1/PPP3CB/GNG2/NFATC2/RIMS2/NOS1/GPR143/MAPT/NRG1/DDAH2/GPR62/CXCR3/CXCL11/PDE4D/PTGER3/PRKCA/HTR2C/PPP3R1/ACKR2/RYR2/ADGRG3/PDE11A/OPRM1/EPHA5/ACTN3	55
BP	GO:0030199	collagen fibril organization	12/1490	52/18493	0.000711411	0.023859193	0.01928885	ADAMTS3/DDR2/GREM1/COL5A1/DPT/COL1A1/TNXB/CHADL/CYP1B1/P3H4/P4HA1/LOXL2	12
BP	GO:0033631	cell-cell adhesion mediated by integrin	6/1490	15/18493	0.000717132	0.023859193	0.01928885	ITGB1/WNK1/DPP4/ADA/FERMT3/PODXL	6
BP	GO:0090136	epithelial cell-cell adhesion	6/1490	15/18493	0.000717132	0.023859193	0.01928885	SERPINB8/ITGB5/KIFC3/CTNNA1/CYP1B1/BVES	6
BP	GO:0034332	adherens junction organization	23/1490	139/18493	0.000721053	0.023859193	0.01928885	S100A10/LIMCH1/SFRP1/GREM1/CDH3/BCL2/NECTIN2/SLC9A1/RAB8B/ITGB1BP1/FAM107A/SORBS1/KIFC3/AJUBA/CTNNA1/SMAD7/CSK/EPB41L5/MAP4K4/MMP14/ADD1/RCC2/ACTN3	23
BP	GO:0002053	positive regulation of mesenchymal cell proliferation	8/1490	26/18493	0.000728962	0.023860702	0.01929007	SOX9/SIX1/SHH/FGF9/TBX1/FOXF1/CHRD/FOXP2	8
BP	GO:0060070	canonical Wnt signaling pathway	39/1490	284/18493	0.000729155	0.023860702	0.01929007	TMEM64/SOX9/TLE4/MITF/YAP1/SFRP1/SHH/GREM1/PPM1A/KLF4/APC2/ARNTL/CDH3/APOE/RSPO3/WNK1/FGF9/TBX18/EGR1/DIXDC1/DAAM2/SULF2/SLC9A3R1/COL1A1/KREMEN1/IGFBP4/TBL1XR1/ASPM/SOX17/NKD2/ROR2/LGR6/PPP1CA/HDAC1/NR4A2/KREMEN2/CCNY/RYR2/RAPGEF1	39
BP	GO:0046890	regulation of lipid biosynthetic process	28/1490	183/18493	0.000745364	0.024257085	0.019610524	CCDC3/VDR/ELOVL5/SCD/LEP/APOE/ELOVL6/PDK4/APOC2/GPLD1/EGR1/AGAP2/DHCR7/APOC1/SQLE/C3/SORBS1/FGF1/SMPD3/PDGFB/ZBTB20/CREBL2/STAR/SEC14L2/ACACB/FBXW7/HTR2C/ACACA	28
BP	GO:0046661	male sex differentiation	25/1490	157/18493	0.000776483	0.025131752	0.020317645	SOX9/BRIP1/CSDE1/RHOBTB3/SRD5A1/SFRP1/SHH/BCL2/FGF9/TFAP2C/ICAM1/BCL2L2/ASPM/LRP2/CITED2/STAT5B/REC8/ROR2/CTNNA1/STAR/MGST1/ERCC1/NASP/MMP14/WDR48	25
BP	GO:0072593	reactive oxygen species metabolic process	38/1490	276/18493	0.000805879	0.02584589	0.020894986	HP/GLS2/CRYAB/NQO1/RAB27A/SOD3/CX3CR1/TP53/PINK1/ASS1/LEP/KLF4/PDK4/BCL2/SOD2/CD47/RAC2/PTX3/ICAM1/NOX4/SESN1/HIF1A/KLF2/G6PD/PTGIS/PDGFB/MAOB/HSP90AA1/HSPD1/CFLAR/NOS1/MAPT/ATP5IF1/CYP1B1/DDAH2/STAT3/CYBB/PID1	38
BP	GO:0051154	negative regulation of striated muscle cell differentiation	10/1490	39/18493	0.000813664	0.02584589	0.020894986	CXCL10/RGS4/SOX6/MSX1/RGS2/G6PD/CFLAR/HDAC5/EZH2/BHLHE41	10
BP	GO:0035019	somatic stem cell population maintenance	13/1490	60/18493	0.000821568	0.02584589	0.020894986	SOX9/YAP1/SFRP1/KLF4/SALL1/LDB2/ASCL2/DPPA4/EPHA1/PRDM16/ELF5/STAT3/PBX1	13
BP	GO:0061077	chaperone-mediated protein folding	13/1490	60/18493	0.000821568	0.02584589	0.020894986	CRTAP/DNAJB4/CALR/DNAJB1/PDIA4/PPIB/HSPA1B/HSPB6/HSPA5/ST13/HSPB1/TOR2A/DFFA	13
BP	GO:0007422	peripheral nervous system development	15/1490	75/18493	0.000824064	0.02584589	0.020894986	SCN8A/HOXD9/CDK5/CLDN1/HOXD10/SLC5A3/CDK1/GPC1/ALDH3A2/ADAM22/AKT2/NRG1/NTRK2/NGF/CNTNAP1	15
BP	GO:1903409	reactive oxygen species biosynthetic process	20/1490	115/18493	0.00082473	0.02584589	0.020894986	NQO1/RAB27A/CX3CR1/ASS1/KLF4/CD47/PTX3/ICAM1/NOX4/KLF2/PTGIS/MAOB/HSP90AA1/HSPD1/CFLAR/NOS1/CYP1B1/DDAH2/STAT3/CYBB	20
BP	GO:0090102	cochlea development	11/1490	46/18493	0.000855241	0.026660999	0.021553958	SOX9/ZEB1/SIX1/KCNK3/MYO3B/GABRB2/TBX1/CCNA2/SOBP/PAFAH1B1/GLI2	11
BP	GO:2000377	regulation of reactive oxygen species metabolic process	28/1490	185/18493	0.000886119	0.027469375	0.022207485	HP/CRYAB/RAB27A/CX3CR1/TP53/PINK1/ASS1/LEP/KLF4/BCL2/CD47/RAC2/PTX3/ICAM1/NOX4/HIF1A/KLF2/G6PD/PTGIS/PDGFB/HSP90AA1/HSPD1/CFLAR/MAPT/CYP1B1/DDAH2/STAT3/PID1	28
BP	GO:0007548	sex differentiation	37/1490	268/18493	0.000890447	0.027469375	0.022207485	SOX9/KMT2B/BRIP1/CSDE1/RHOBTB3/PTPN11/SRD5A1/SFRP1/SHH/LEP/SALL1/BCL2/FGF9/TFAP2C/HNF4A/PTX3/ICAM1/BCL2L2/DMRTA1/HSPA5/OSR1/ASPM/LRP2/CITED2/STAT5B/REC8/FANCG/ROR2/CTNNA1/BASP1/STAR/MGST1/ERCC1/NASP/MMP14/PBX1/WDR48	37
BP	GO:0032868	response to insulin	36/1490	259/18493	0.00091676	0.027834903	0.022502994	PKM/RHOQ/PTPN2/ATP6V1G1/PTPN11/SRD5A1/MYO1C/LEP/GRB14/PIK3R1/CITED1/PDK4/SLC9A1/RAB8B/GPLD1/ATP6V0A2/ZNF106/LYN/EGR1/TRARG1/ICAM1/PPAT/EIF4EBP2/SORBS1/GCNT1/DENND4C/OTC/APRT/STAR/CFLAR/AKT2/HDAC5/AP3S1/PIK3CA/ATP6V0E2/PID1	36
BP	GO:0006067	ethanol metabolic process	7/1490	21/18493	0.000920941	0.027834903	0.022502994	ALDH3B1/ADH4/ALDH1A1/ACSS1/ALDH2/ADH5/ADH1C	7
BP	GO:0062012	regulation of small molecule metabolic process	46/1490	355/18493	0.000921094	0.027834903	0.022502994	VDR/ELOVL5/NQO1/PTPN2/SCD/PINK1/SHMT2/LEP/DNAJC15/APOE/RORC/ELOVL6/PDK4/APOC2/GPLD1/EGR1/DHCR7/HIF1A/APOC1/SQLE/IGFBP4/SORBS1/FGF1/MST1/CDK1/PDGFB/AP2A1/ARPP19/ZBTB20/PPP1CA/STAR/NKX1-1/NOS1/ATP5IF1/SEC14L2/COX7A1/ACACB/AKT2/DNM1L/STAT3/HAS2/PID1/NCOR1/SLC7A7/ACACA/ACTN3	46
BP	GO:0090130	tissue migration	46/1490	355/18493	0.000921094	0.027834903	0.022502994	JUN/SOX9/CALR/ITGB1/MIR424/AMOT/PTPN11/GREM1/KLF4/EPPK1/SRPX2/ANGPT1/APOE/GPLD1/ITGB3/ADAMTS9/ANLN/HIF1A/KRT2/SVBP/DPP4/ITGB1BP1/HSPB1/ANGPT2/FGF1/FAP/PDGFB/NR4A1/FOXF1/ATOH8/PRSS3/NRP2/CYP1B1/HDAC5/DUSP10/EPB41L5/MAP4K4/FBXW7/PRKCA/PIK3CA/ADGRA2/VIL1/HAS2/ACTA2/ITGA3/LOXL2	46
BP	GO:0045137	development of primary sexual characteristics	32/1490	222/18493	0.000932372	0.028032672	0.02266288	SOX9/KMT2B/BRIP1/CSDE1/RHOBTB3/SRD5A1/SFRP1/LEP/SALL1/BCL2/FGF9/TFAP2C/PTX3/ICAM1/BCL2L2/DMRTA1/HSPA5/OSR1/ASPM/LRP2/CITED2/STAT5B/REC8/FANCG/CTNNA1/BASP1/STAR/MGST1/ERCC1/NASP/MMP14/WDR48	32
BP	GO:0060485	mesenchyme development	37/1490	269/18493	0.000954314	0.028252313	0.022840448	PDPN/SOX9/CRB2/SIX1/ERBB4/YAP1/SFRP1/KBTBD8/SHH/GREM1/MSX1/BCL2/FGF9/HMGA2/TBX1/HIF1A/USF3/OSR1/COL1A1/NOLC1/CITED2/PITX2/RFLNB/BASP1/FOXF1/SMAD7/NRP2/DLL3/GSC/NRG1/EPB41L5/SOX11/MAPK1/HAS2/ACTA2/EZH2/LOXL2	37
BP	GO:0009612	response to mechanical stimulus	30/1490	204/18493	0.0009564	0.028252313	0.022840448	JUN/SOX9/CXCL10/TNC/PTPN11/CHRNA10/BTG2/JUND/TNFRSF10B/SLC9A1/CHI3L1/CASP1/MYD88/IRF1/COL1A1/TXNIP/MAP3K1/TLR8/FOSB/GDF5/FOSL1/PKD2L2/ANGPT2/ATP1A2/PHF24/CASP5/MBD2/MMP14/RYR2/FOXP2	30
BP	GO:0032869	cellular response to insulin stimulus	30/1490	204/18493	0.0009564	0.028252313	0.022840448	PKM/RHOQ/PTPN2/ATP6V1G1/PTPN11/SRD5A1/MYO1C/LEP/GRB14/PIK3R1/PDK4/SLC9A1/RAB8B/GPLD1/ATP6V0A2/ZNF106/TRARG1/PPAT/EIF4EBP2/SORBS1/DENND4C/APRT/STAR/CFLAR/AKT2/HDAC5/AP3S1/PIK3CA/ATP6V0E2/PID1	30
BP	GO:0010669	epithelial structure maintenance	8/1490	27/18493	0.000963424	0.028252313	0.022840448	SOX9/CXADR/NOD2/NEUROD1/SERPINA3/LDB2/MUC4/MUC6	8
BP	GO:0071478	cellular response to radiation	28/1490	186/18493	0.000964802	0.028252313	0.022840448	CRYAB/CAMKMT/TP53/YAP1/SFRP1/MAP3K20/PIK3R1/HMGA2/EGR1/NOX4/NPM1/HSPA5/C9orf116/IFI16/NET1/ST20/AIPL1/MAPK13/ELK1/MFAP4/NMT2/AURKB/ERCC1/AKT2/RAD51AP1/CARD16/ECT2/H2AFX	28
BP	GO:0042733	embryonic digit morphogenesis	13/1490	61/18493	0.000968296	0.028252313	0.022840448	SHH/MAP3K20/MSX1/TRAF3IP1/SALL1/GNA12/ZBTB16/CHST11/OSR1/OSR2/ROR2/HDAC1/GLI2	13
BP	GO:1901606	alpha-amino acid catabolic process	18/1490	100/18493	0.000975206	0.028314443	0.022890676	GLS2/BCAT2/IL4I1/ALDH4A1/SHMT2/ASPA/HNMT/PPAT/CBS/CARNS1/OTC/SHMT1/NOS1/SDSL/DDAH2/THNSL2/GLUD2/MCCC2	18
BP	GO:0051017	actin filament bundle assembly	24/1490	151/18493	0.00100535	0.028831711	0.023308859	S100A10/LIMCH1/SFRP1/PIK3R1/SLC9A1/CD47/ITGB5/NOX4/EZR/EPS8/ITGB1BP1/FAM107A/SORBS1/SYNPO/ESPN/STMN1/CARMIL1/FSCN1/LIMK1/EPHA1/SPIRE1/VIL1/ADD1/ESPNL	24
BP	GO:0043616	keratinocyte proliferation	10/1490	40/18493	0.001007559	0.028831711	0.023308859	VDR/YAP1/EPPK1/CDH3/TGM1/KRT2/ZFP36/CD109/KDF1/HAS2	10
BP	GO:0043949	regulation of cAMP-mediated signaling	12/1490	54/18493	0.001017754	0.028831711	0.023308859	CXCL10/CALM3/RGS2/SSTR4/ADRB1/NOS1/GPR62/CXCL11/PDE4D/PRKCA/PDE11A/OPRM1	12
BP	GO:0090183	regulation of kidney development	12/1490	54/18493	0.001017754	0.028831711	0.023308859	SOX9/SIX1/YAP1/SHH/GREM1/LIF/CITED1/EGR1/OSR1/PDGFB/BASP1/CFLAR	12
BP	GO:0001667	ameboidal-type cell migration	56/1490	456/18493	0.001018627	0.028831711	0.023308859	TIMP1/JUN/SOX9/CALR/CRB2/ITGB1/MIR424/AMOT/DDR2/ERBB4/PTPN11/SHH/GREM1/KLF4/EPPK1/SRPX2/ANGPT1/APOE/GPLD1/GNA12/TNS1/ITGB3/ADAMTS9/ANLN/TBX1/HIF1A/KRT2/SVBP/DPP4/ITGB1BP1/HSPB1/ANGPT2/FGF1/SOX17/FAP/PITX2/PDGFB/NR4A1/PAFAH1B1/ATOH8/PRSS3/NRP2/CYP1B1/HDAC5/DUSP10/EPB41L5/MAP4K4/FBXW7/PRKCA/PIK3CA/ADGRA2/VIL1/HAS2/ITGA3/RCC2/LOXL2	56
BP	GO:0033632	regulation of cell-cell adhesion mediated by integrin	5/1490	11/18493	0.001031048	0.028831711	0.023308859	WNK1/DPP4/ADA/FERMT3/PODXL	5
BP	GO:0070673	response to interleukin-18	5/1490	11/18493	0.001031048	0.028831711	0.023308859	IL18BP/CLDN1/PDGFB/ALOX5/IL18	5
BP	GO:0051235	maintenance of location	42/1490	318/18493	0.001031964	0.028831711	0.023308859	GSN/SCIN/CALR/CXCL10/CALM3/PTPN2/PINK1/S100A8/LEP/SYNE3/SORL1/APOE/S100A9/DIAPH1/CDK5/LYN/EPB41L3/ITGB3/TRDN/CCR5/HSPA5/EZR/CORO1A/C3/ITPR3/DYSF/ASPM/ATP1A2/STAT5B/TLN2/TRPM2/PAFAH1B1/SOAT1/NOS1/ACACB/CXCL11/PDE4D/RANGAP1/FBXW7/HTR2C/RYR2/SRGN	42
BP	GO:0030041	actin filament polymerization	27/1490	178/18493	0.0010485	0.029156171	0.023571167	TMOD2/GSN/SCIN/SPTBN1/ABI2/MYO1C/MSRB1/DIAPH1/KANK4/ICAM1/TMOD3/CORO1A/DIAPH3/EPS8/ARPIN/FAM107A/WASF3/C15orf62/CARMIL1/MSRB2/ARPC5L/SPIRE1/ARPC1B/VIL1/ADD1/ACTR3/ARPC3	27
BP	GO:0018108	peptidyl-tyrosine phosphorylation	49/1490	387/18493	0.001064899	0.029329442	0.023711247	STAP2/PTPN2/TP53/DDR2/ERBB4/ABI2/SFRP1/GREM1/ACE/LEP/GPRC5A/LIF/CLCF1/MIF/ANGPT1/CSH2/FGF9/LYN/ITGB3/TNK1/ICAM1/DYRK4/MVP/NOX4/TTK/DLG4/FGFR1OP/FGF1/TIE1/STAT5B/ROR2/PDGFB/FGFR1OP2/SH3BP5/HSP90AA1/EPHA1/CSK/NRG1/STAT3/ADORA1/FBXW7/EFNB3/NTRK2/IL15/PDGFC/IL18/DYRK1B/EPHA5/CBLB	49
BP	GO:0014856	skeletal muscle cell proliferation	6/1490	16/18493	0.001069586	0.029329442	0.023711247	SIX1/SHH/ANGPT1/CFLAR/MEGF10/STAT3	6
BP	GO:1900017	positive regulation of cytokine production involved in inflammatory response	6/1490	16/18493	0.001069586	0.029329442	0.023711247	NOD2/MYD88/IL17F/GBP5/GPSM3/IL17RA	6
BP	GO:0031349	positive regulation of defense response	53/1490	427/18493	0.001077864	0.029420211	0.023784629	PLA2G2A/MUC1/FCN1/COCH/TGM2/TRIM15/OSMR/IL1RL1/NOD2/S100A8/KLK7/PTPRS/NPY5R/S100A9/HSPA1B/NECTIN2/CD47/LYN/TNFRSF11A/RELB/MYD88/MAPKAPK3/MARCO/TAB2/IRF1/MICB/MAP3K1/TLR8/TREML4/C3/CD1D/LBP/IFI16/STAT5B/MMP12/MAPK13/IL17F/MUC4/HSPD1/PGC/GBP5/CACTIN/GPSM3/LTF/FABP4/PTGER3/OPTN/IL15/IL18/MUC6/IL17RA/MUC16/CLEC7A	53
BP	GO:0071229	cellular response to acid chemical	30/1490	206/18493	0.001121406	0.030468292	0.024631945	SOX9/ZEB1/SIX1/TNC/PINK1/ASS1/SHMT2/YAP1/SFRP1/LEP/KLF4/PDK4/SLC6A4/LYN/EGR1/SESN1/TBX1/CLDN1/OSR1/KLF2/COL1A1/PDGFB/SHMT1/GNG2/NTRK2/DNMT1/CYBB/PDGFC/PID1/ACACA	30
BP	GO:0008584	male gonad development	22/1490	135/18493	0.001144849	0.030782172	0.0248857	SOX9/BRIP1/CSDE1/RHOBTB3/SRD5A1/SFRP1/BCL2/FGF9/TFAP2C/ICAM1/BCL2L2/ASPM/LRP2/CITED2/REC8/CTNNA1/STAR/MGST1/ERCC1/NASP/MMP14/WDR48	22
BP	GO:0001704	formation of primary germ layer	20/1490	118/18493	0.00114855	0.030782172	0.0248857	CRB2/ITGB1/EYA2/TRIM15/KLF4/COL5A1/MMP15/HMGA2/ITGB5/ITGB3/PRKAR1A/SOX17/FOXF1/ATOH8/ITGA8/ELF5/EPB41L5/MMP14/CHRD/ITGA3	20
BP	GO:0009063	cellular amino acid catabolic process	20/1490	118/18493	0.00114855	0.030782172	0.0248857	GLS2/BCAT2/IL4I1/ALDH4A1/SHMT2/ASPA/HNMT/PPAT/CBS/CARNS1/OTC/SHMT1/ENOSF1/NOS1/SDSL/PPM1K/DDAH2/THNSL2/GLUD2/MCCC2	20
BP	GO:1903510	mucopolysaccharide metabolic process	19/1490	110/18493	0.001196973	0.031935447	0.02581806	VCAN/ANGPT1/HMMR/B3GALT6/SLC9A1/B4GALT5/CHST11/ST3GAL3/ITIH5/PRELP/DSE/B3GNT7/CSPG5/PDGFB/AP2A1/SPOCK3/CHST15/IL15/HAS2	19
BP	GO:0009410	response to xenobiotic stimulus	38/1490	282/18493	0.001207489	0.032071562	0.025928101	NQO1/CALM3/ASS1/SRD5A1/RGS4/CYP2E1/RORC/CDK5/FMO2/HNF4A/AADAC/EGR1/ICAM1/CLDN1/HSPA5/CYP2A13/FOSB/RGS2/CCNA2/UGT2B15/ADA/STAT5B/DHODH/GLYAT/PDGFB/HSPD1/STAR/NAT1/CFLAR/MGST1/CYP1B1/NR4A2/HDAC5/GSTO2/GSTM4/PRKCG/RYR2/OPRM1	38
BP	GO:0010971	positive regulation of G2/M transition of mitotic cell cycle	8/1490	28/18493	0.001254546	0.032963045	0.026648816	CDC7/DTL/CDC25C/STOX1/CDK1/CDC25B/PBX1/RCC2	8
BP	GO:0072012	glomerulus vasculature development	7/1490	22/18493	0.00125757	0.032963045	0.026648816	ANGPT1/EGR1/OSR1/ANGPT2/PDGFB/CFLAR/ACTA2	7
BP	GO:0018212	peptidyl-tyrosine modification	49/1490	390/18493	0.001257749	0.032963045	0.026648816	STAP2/PTPN2/TP53/DDR2/ERBB4/ABI2/SFRP1/GREM1/ACE/LEP/GPRC5A/LIF/CLCF1/MIF/ANGPT1/CSH2/FGF9/LYN/ITGB3/TNK1/ICAM1/DYRK4/MVP/NOX4/TTK/DLG4/FGFR1OP/FGF1/TIE1/STAT5B/ROR2/PDGFB/FGFR1OP2/SH3BP5/HSP90AA1/EPHA1/CSK/NRG1/STAT3/ADORA1/FBXW7/EFNB3/NTRK2/IL15/PDGFC/IL18/DYRK1B/EPHA5/CBLB	49
BP	GO:0046546	development of primary male sexual characteristics	22/1490	136/18493	0.001264145	0.032984713	0.026666333	SOX9/BRIP1/CSDE1/RHOBTB3/SRD5A1/SFRP1/BCL2/FGF9/TFAP2C/ICAM1/BCL2L2/ASPM/LRP2/CITED2/REC8/CTNNA1/STAR/MGST1/ERCC1/NASP/MMP14/WDR48	22
BP	GO:0048284	organelle fusion	20/1490	119/18493	0.001278242	0.033153847	0.026803069	CALR/STX7/VTI1B/RAB8B/TRARG1/RAB7A/SPG11/CORO1A/SNAP25/DYSF/KIF5B/NKD2/CDK1/VAMP3/VAV3/TAP1/AKT2/DNM1L/STX12/PID1	20
BP	GO:0008016	regulation of heart contraction	31/1490	217/18493	0.001287419	0.033153847	0.026803069	CALM3/CXADR/KCNK3/APLN/RGS4/THRA/SLC9A1/KCNN2/TRDN/ASPH/KCNK1/ITPR3/KCNE3/RGS2/KCNJ3/CORIN/GJC1/ATP1A2/ADA/ADRB1/SMAD7/NOS1/TNNT2/EHD3/ADORA1/PDE4D/BVES/RYR2/KCNK15/CACNA1G/AHCYL1	31
BP	GO:0045444	fat cell differentiation	31/1490	217/18493	0.001287419	0.033153847	0.026803069	CCDC3/TMEM64/LMO3/SFRP1/LEP/KLF4/ARNTL/RORC/ZBTB16/HMGA2/RGS2/TBL1XR1/DYSF/AACS/NR4A1/PSMB8/ADRB1/SAV1/CREBL2/ZFP36/PRDM16/AKT2/NR4A2/DUSP10/FBXO9/FABP4/HTR2C/JDP2/CCDC71L/KLF5/EBF2	31
BP	GO:0002532	production of molecular mediator involved in inflammatory response	13/1490	63/18493	0.001327975	0.033577448	0.027145528	NOD2/LEP/SEH1L/LYN/IL4R/MYD88/LBP/IL17F/GBP5/DUSP10/GPSM3/ALOX5/IL17RA	13
BP	GO:0046686	response to cadmium ion	13/1490	63/18493	0.001327975	0.033577448	0.027145528	JUN/GSN/TERT/DTYMK/CDK1/STAR/ERCC1/SORD/MT1E/ALAD/MAPK1/CYBB/SLC34A1	13
BP	GO:0048863	stem cell differentiation	29/1490	199/18493	0.001329605	0.033577448	0.027145528	SOX9/ERCC2/ERBB4/YAP1/SOX6/SFRP1/KBTBD8/SHH/GREM1/ACE/LIF/MSX1/LMO1/HMGA2/TBX1/HIF1A/OSR1/GPM6A/NUDT21/NOLC1/SOX17/PITX2/NRP2/GSC/NRG1/STAT3/SOX11/MAPK1/RUNX2	29
BP	GO:1901342	regulation of vasculature development	52/1490	421/18493	0.001331885	0.033577448	0.027145528	CXCL10/PKM/CX3CR1/ITGB1/MIR424/TNMD/NGFR/AMOT/TERT/SFRP1/GREM1/LEP/KLF4/SRPX2/RRAS/SOD2/FGF9/CHI3L1/HMGA2/EGR1/ADAMTS9/HSPB6/HIF1A/KLF2/FOXJ2/C3/ITGB1BP1/HSPB1/ANGPT2/FGF1/TIE1/MYDGF/PAK4/PTGIS/TNFRSF12A/PDGFB/ASB4/IL17F/WARS/NFATC2/EPHA1/CFLAR/CYP1B1/HDAC5/STAT3/VEGFB/FBXW7/PRKCA/ADGRA2/DNMT1/CYBB/ITGB8	52
BP	GO:1904375	regulation of protein localization to cell periphery	19/1490	111/18493	0.001337377	0.033577448	0.027145528	EPB41L2/RHOQ/SPTBN1/ITGB1/STX7/WNK3/VTI1B/PIK3R1/CDK5/EZR/SORBS1/KIF5B/NKD2/CSK/ARHGAP44/MMP14/VIL1/PID1/ITGA3	19
BP	GO:1901654	response to ketone	28/1490	190/18493	0.001343489	0.033577448	0.027145528	CALR/CALM3/CSN1S1/TNC/ASS1/SRD5A1/YAP1/DUSP1/SFRP1/KLF4/TYMS/ICAM1/CLDN1/KLF2/TXNIP/FOSB/FOSL1/AACS/ELK1/MAOB/GNG2/STAR/CFLAR/NDOR1/NASP/CYBB/ACACA/FOXP2	28
BP	GO:0030177	positive regulation of Wnt signaling pathway	21/1490	128/18493	0.001343551	0.033577448	0.027145528	YAP1/TERT/SFRP1/SHH/PPM1A/ARNTL/CDH3/RSPO3/SALL1/WNK1/FGF9/DIXDC1/DAAM2/SULF2/COL1A1/TBL1XR1/ASPM/ROR2/LGR6/SMARCA4/MBD2	21
BP	GO:0007369	gastrulation	27/1490	181/18493	0.001351395	0.033631565	0.027189278	CRB2/ITGB1/EYA2/AMOT/TRIM15/APLN/SFRP1/KLF4/COL5A1/WNK1/MMP15/HNF4A/HMGA2/ITGB5/ITGB3/PRKAR1A/OSR1/SOX17/FOXF1/ATOH8/GSC/ITGA8/ELF5/EPB41L5/MMP14/CHRD/ITGA3	27
BP	GO:0006909	phagocytosis	44/1490	342/18493	0.001357249	0.033635935	0.027192811	FCN1/TGM2/RAB27A/GSN/CALR/ITGB1/FCN2/MYO1C/LEP/PIK3R1/CD47/LYN/ITGB3/ABCA7/PTX3/TUB/MARCO/RAB7A/SPG11/CORO1A/C3/LBP/DYSF/IGHG1/LIMK1/IGHV1-69/C2/IGKC/VAV3/HSP90AA1/CSK/ARPC1B/MEGF10/RUBCN/PRTN3/ADORA1/PRKCG/MAPK1/PIK3CA/FCN3/ACTR3/ARPC3/CLEC7A/RAPGEF1	44
BP	GO:0006323	DNA packaging	30/1490	209/18493	0.001415236	0.03483409	0.028161454	HIST1H4H/SOX9/IPO4/HIST1H1C/TP53/HIST1H2BK/NUSAP1/TOP2A/HIST1H3E/HMGA2/NPM1/HIST1H2BD/KAT6B/SMC4/CENPO/HIST1H2BM/HIST1H2BE/CDK1/CENPU/HIST2H2BE/NCAPG/H2AFY2/HELLS/CENPW/CENPK/NASP/PIWIL1/H2BFS/H2AFX/AKAP8L	30
BP	GO:0090174	organelle membrane fusion	17/1490	95/18493	0.001424374	0.03483409	0.028161454	CALR/STX7/VTI1B/RAB8B/TRARG1/RAB7A/SPG11/CORO1A/SNAP25/DYSF/KIF5B/NKD2/VAMP3/VAV3/TAP1/AKT2/STX12	17
BP	GO:0032890	regulation of organic acid transport	12/1490	56/18493	0.00142643	0.03483409	0.028161454	RGS4/LEP/MIF/NPY5R/TNFRSF11A/OSR1/RGS2/SSTR4/ATP1A2/AKT2/ADORA1/NCOR1	12
BP	GO:0007045	cell-substrate adherens junction assembly	15/1490	79/18493	0.001438216	0.03483409	0.028161454	S100A10/LIMCH1/SFRP1/GREM1/BCL2/SLC9A1/ITGB1BP1/FAM107A/SORBS1/AJUBA/EPB41L5/MAP4K4/MMP14/RCC2/ACTN3	15
BP	GO:0048041	focal adhesion assembly	15/1490	79/18493	0.001438216	0.03483409	0.028161454	S100A10/LIMCH1/SFRP1/GREM1/BCL2/SLC9A1/ITGB1BP1/FAM107A/SORBS1/AJUBA/EPB41L5/MAP4K4/MMP14/RCC2/ACTN3	15
BP	GO:0009112	nucleobase metabolic process	9/1490	35/18493	0.001440883	0.03483409	0.028161454	TYMP/TYMS/PPAT/DPYS/ADA/DHODH/APRT/SHMT1/MAPK1	9
BP	GO:1904018	positive regulation of vasculature development	32/1490	228/18493	0.001459615	0.035143492	0.028411588	PKM/CX3CR1/ITGB1/MIR424/TERT/GREM1/KLF4/SRPX2/RRAS/SOD2/CHI3L1/HMGA2/EGR1/HSPB6/HIF1A/C3/HSPB1/ANGPT2/FGF1/MYDGF/PAK4/PTGIS/PDGFB/ASB4/EPHA1/CFLAR/CYP1B1/STAT3/VEGFB/PRKCA/CYBB/ITGB8	32
BP	GO:0030178	negative regulation of Wnt signaling pathway	25/1490	164/18493	0.001468564	0.035215815	0.028470058	TMEM64/SOX9/TLE4/SFRP1/SHH/GREM1/APC2/APOE/CITED1/FGF9/TBX18/EGR1/SLC9A3R1/KREMEN1/IGFBP4/WWOX/SOX17/NKD2/ROR2/HDAC1/GSC/KREMEN2/APCDD1/TSKU/RAPGEF1	25
BP	GO:0032330	regulation of chondrocyte differentiation	11/1490	49/18493	0.001494106	0.035683833	0.028848424	SCIN/SOX9/SOX6/GREM1/ZBTB16/GDF5/RFLNB/CHADL/GLI2/RUNX2/LOXL2	11
BP	GO:0048638	regulation of developmental growth	43/1490	334/18493	0.001508412	0.035880815	0.029007673	CXADR/SIX1/WWC1/ERBB4/PTPN11/RGS4/YAP1/SFRP1/LEP/PTPRS/PPIB/EPPK1/APOE/BCL2/FGF9/CDK5/SLC6A4/NPY1R/MAP1B/EZR/AGRN/RGS2/NEDD4L/GDF5/STAT5B/CDK1/G6PD/TNFRSF12A/LIMK1/ADRB1/PAFAH1B1/SAV1/BASP1/RIMS2/MAPT/ACACB/DUSP10/STAT3/PIK3CA/NGF/VIL1/NRCAM/ACTN3	43
BP	GO:0071322	cellular response to carbohydrate stimulus	22/1490	138/18493	0.001534979	0.036331269	0.029371841	SLC2A5/LEP/NEUROD1/GPLD1/TWNK/ICAM1/NOX4/HIF1A/GJB6/AACS/KIF5B/MAPK13/PPP3CB/ZBTB20/STAR/SMARCA4/MAP4K4/VSNL1/PIK3CA/GPR68/CLEC7A/EPHA5	22
BP	GO:0009084	glutamine family amino acid biosynthetic process	6/1490	17/18493	0.001541072	0.036331269	0.029371841	GLS2/ASS1/PYCR3/OTC/PYCR1/GLUD2	6
BP	GO:0072091	regulation of stem cell proliferation	13/1490	64/18493	0.00154575	0.036331269	0.029371841	CX3CR1/YAP1/TERT/SHH/ACE/HMGA2/HIF1A/ASPM/SOX17/CTNNA1/PDCD2/KDF1/SOX11	13
BP	GO:1901215	negative regulation of neuron death	29/1490	201/18493	0.00155457	0.036394132	0.029422662	JUN/CX3CR1/ITSN1/SIX1/PINK1/TERT/CLCF1/ANGPT1/BTG2/SORL1/APOE/CITED1/BCL2/SOD2/CDK5/GABRB2/AGAP2/HIF1A/CORO1A/GDF5/HSPD1/STAR/NR4A2/STAT3/PRKCG/PIK3CA/NTRK2/NGF/HYOU1	29
BP	GO:0046718	viral entry into host cell	20/1490	121/18493	0.001575428	0.036737233	0.029700041	FCN1/GSN/ITGB1/CXADR/NUP153/HSPA1B/NECTIN2/ITGB5/ITGB3/PTX3/ICAM1/CCR5/CLDN1/DPP4/TRIM25/TMPRSS2/CDK1/LGALS9/EFNB3/FCN3	20
BP	GO:1903708	positive regulation of hemopoiesis	27/1490	183/18493	0.001592944	0.036981934	0.029897868	TMEM64/JUN/SCIN/SHH/CCR1/LIF/HSPA1B/ZBTB16/IL4R/LILRB2/HIF1A/NUDT21/ADA/STAT5B/ROR2/PDCD2/LGALS9/GLI2/DUSP10/STAT3/PRKCA/MMP14/FAM210B/VSIR/GPR68/IL15/IL18	27
BP	GO:1901214	regulation of neuron death	39/1490	296/18493	0.001598409	0.036981934	0.029897868	NQO1/JUN/CX3CR1/ITSN1/SIX1/PINK1/TERT/GRM4/CLCF1/ANGPT1/BTG2/SORL1/APOE/CITED1/BCL2/SOD2/CDK5/EGR1/SIGMAR1/GABRB2/AGAP2/HIF1A/CORO1A/GDF5/DHCR24/G6PD/ELK1/HSPD1/STAR/MAPT/NR4A2/STAT3/ADORA1/PRKCG/FBXW7/PIK3CA/NTRK2/NGF/HYOU1	39
BP	GO:0001707	mesoderm formation	14/1490	72/18493	0.00161413	0.037200365	0.030074458	CRB2/ITGB1/EYA2/TRIM15/KLF4/HMGA2/ITGB3/PRKAR1A/SOX17/FOXF1/ITGA8/EPB41L5/CHRD/ITGA3	14
BP	GO:0034333	adherens junction assembly	16/1490	88/18493	0.001634734	0.037316644	0.030168462	S100A10/LIMCH1/SFRP1/GREM1/BCL2/SLC9A1/ITGB1BP1/FAM107A/SORBS1/AJUBA/SMAD7/EPB41L5/MAP4K4/MMP14/RCC2/ACTN3	16
BP	GO:0031668	cellular response to extracellular stimulus	35/1490	258/18493	0.001641376	0.037316644	0.030168462	VDR/JUN/BRIP1/TP53/TNC/SRD5A1/SFRP1/LEP/DNAJC15/PDK4/BCL2/AQP3/CIB2/SEH1L/LYN/ICAM1/SESN1/HSPA5/COL1A1/CBS/GABARAPL1/FAM107A/FOSL1/IFI16/NUAK2/DCTPP1/RNF152/FNIP1/NR4A2/DNM1L/MAPK1/STK26/CYBB/IL15/LCN2	35
BP	GO:0009071	serine family amino acid catabolic process	5/1490	12/18493	0.001650677	0.037316644	0.030168462	SHMT2/CBS/SHMT1/SDSL/THNSL2	5
BP	GO:0014029	neural crest formation	5/1490	12/18493	0.001650677	0.037316644	0.030168462	SOX9/SFRP1/KBTBD8/NOLC1/GSC	5
BP	GO:0097284	hepatocyte apoptotic process	5/1490	12/18493	0.001650677	0.037316644	0.030168462	GSN/KRT18/KRT8/BID/CFLAR	5
BP	GO:0001505	regulation of neurotransmitter levels	44/1490	346/18493	0.00170966	0.038357249	0.031009735	NQO1/CALM3/CX3CR1/ASS1/SHMT2/SRD5A1/RGS4/GRM4/MCTP2/KLF4/CHDH/SLC18A3/CD47/CDK5/SLC6A4/HNMT/RNF180/PTX3/GABRA2/ICAM1/KLF2/RGS2/SNAP25/DPYS/ATP1A2/CSPG5/PNKD/GLYAT/PTGIS/SHMT1/MAOB/HSP90AA1/SYN3/RIMS2/NOS1/SDSL/MAOA/CHRNB4/CYP1B1/DNM1L/DDAH2/LIN7A/PRKCG/UNC13C	44
BP	GO:0010631	epithelial cell migration	44/1490	346/18493	0.00170966	0.038357249	0.031009735	JUN/SOX9/CALR/ITGB1/MIR424/AMOT/PTPN11/GREM1/KLF4/EPPK1/SRPX2/ANGPT1/APOE/GPLD1/ITGB3/ADAMTS9/ANLN/HIF1A/KRT2/SVBP/DPP4/ITGB1BP1/HSPB1/ANGPT2/FGF1/FAP/PDGFB/NR4A1/ATOH8/PRSS3/NRP2/CYP1B1/HDAC5/DUSP10/EPB41L5/MAP4K4/FBXW7/PRKCA/PIK3CA/ADGRA2/VIL1/HAS2/ITGA3/LOXL2	44
BP	GO:0071774	response to fibroblast growth factor	23/1490	148/18493	0.001720107	0.038446014	0.031081496	MIR424/TNC/APLN/PTPN11/SFRP1/FGF9/SULF2/TBX1/COL1A1/ITGB1BP1/POLR2G/FGF1/POLR2B/GPC1/NR4A1/ELK1/STAR/ZFP36/SHCBP1/POLR2H/MAPK1/RUNX2/FGF12	23
BP	GO:0001894	tissue homeostasis	31/1490	221/18493	0.001731106	0.038546387	0.031162642	TMEM64/SOX9/CXADR/PTPN11/YAP1/NOD2/NEUROD1/CDH3/PDK4/BCL2/SERPINA3/CIB2/RAC2/TNFRSF11A/ITGB3/TUB/NOX4/CORO1A/LDB2/HSPB1/AIPL1/LYZ/IGKC/MUC4/ZNF675/CSK/LTF/PRKCA/ADD1/MUC6/ACACA	31
BP	GO:0045010	actin nucleation	11/1490	50/18493	0.001778368	0.03930325	0.031774525	GSN/SCIN/ABI2/CORO1A/ARPIN/ARPC5L/SPIRE1/ARPC1B/VIL1/ACTR3/ARPC3	11
BP	GO:0060425	lung morphogenesis	11/1490	50/18493	0.001778368	0.03930325	0.031774525	SOX9/CELSR1/TNC/YAP1/SHH/LIF/FOXF1/STK40/SOX11/MAPK1/FOXP2	11
BP	GO:0035137	hindlimb morphogenesis	9/1490	36/18493	0.001785751	0.039319706	0.031787828	SHH/AFF3/MSX1/HOXD9/ZBTB16/OSR1/HOXD10/GDF5/OSR2	9
BP	GO:0021782	glial cell development	17/1490	97/18493	0.001801527	0.039520164	0.031949888	GSN/ERCC2/SHH/S100A8/ASPA/CDK5/LYN/BACE2/WASF3/ROR2/MAPT/ADAM22/AKT2/NRG1/SOX11/NTRK2/CNTNAP1	17
BP	GO:0098773	skin epidermis development	16/1490	89/18493	0.001847042	0.040327116	0.032602264	SOX9/HPSE/CELSR1/ERCC2/SHH/CDH3/BCL2/LDB2/KRT71/SAV1/HDAC1/CD109/KDF1/APCDD1/GORAB/KRT17	16
BP	GO:0006081	cellular aldehyde metabolic process	14/1490	73/18493	0.001851929	0.040327116	0.032602264	ALDH4A1/RBKS/ALDH3B1/ADH4/PGM2/TPI1/GLYCTK/ALDH1A1/ALDH1A3/PNKD/G6PD/ALDH3A2/CYP1B1/ADH5	14
BP	GO:0048285	organelle fission	55/1490	458/18493	0.001867275	0.040512346	0.032752013	CALR/BRIP1/PINK1/DUSP1/FANCD2/NUSAP1/TOP2A/LIF/ZWINT/MSX1/CDC25C/CCNB2/SGO2/HSPA1B/MAU2/SEH1L/PRMT5/SPDYA/PRKAR1A/ANLN/CENPF/EPS8/TACC3/MYO19/TTK/SMC4/CCNA2/MKI67/ASPM/REC8/KIF25/DHODH/CCNI/PDGFB/EME1/CDC25B/UBE2C/RCC1/NCAPG/MAPT/PTTG1/AURKB/C9orf84/SPIRE1/PTTG3P/P3H4/DNM1L/KLHDC3/PKMYT1/ACTR3/PRC1/AKAP8L/CDC20/NSFL1C/BUB1	55
BP	GO:0019216	regulation of lipid metabolic process	48/1490	388/18493	0.001932622	0.041777077	0.033774478	CCDC3/VDR/ELOVL5/SCD/HELZ2/NOD2/LEP/KLF4/THRA/DNAJC15/PIK3R1/APOE/RORC/ELOVL6/PDK4/SERPINA3/APOC2/GPLD1/NPAS2/HNF4A/LYN/AADAC/EGR1/AGAP2/DHCR7/APOC1/TNFRSF21/SQLE/C3/SORBS1/TBL1XR1/FGF1/SMPD3/STAT5B/PDGFB/ZBTB20/CREBL2/VAV3/STAR/SEC14L2/ACACB/AKT2/RUBCN/ADORA1/FBXW7/HTR2C/NCOR1/ACACA	48
BP	GO:0003013	circulatory system process	59/1490	500/18493	0.001966963	0.042364804	0.034249623	NPR3/CXCL10/CALM3/SLC2A5/PPP1R13L/CXADR/KCNK3/APLN/RGS4/YAP1/ACE/LEP/THRA/ANGPT1/APOE/WNK1/SOD2/SLC9A1/SLC6A4/KCNN2/NPY1R/TRDN/ASPH/ICAM1/NOX4/KCNK1/NFE2/ITPR3/KCNE3/RGS2/NEDD4L/ITGB1BP1/KCNJ3/CORIN/GJC1/ATP1A2/ADA/MYOF/PDGFB/ADRB1/AGTRAP/SMAD7/NOS1/TNNT2/EHD3/DNM1L/ADORA1/CHRM3/VEGFB/PDE4D/BVES/ADH5/PIK3CA/ACTA2/RYR2/KCNK15/CACNA1G/AHCYL1/FGF12	59
BP	GO:1901605	alpha-amino acid metabolic process	31/1490	223/18493	0.001998667	0.042891684	0.034675577	GLS2/BCAT2/CRTAP/IL4I1/ALDH4A1/ASS1/SHMT2/GFPT2/GATM/ASPA/HNF4A/HNMT/NOX4/PPAT/CBS/BHMT2/PYCR3/STAT5B/GLYAT/CARNS1/OTC/SHMT1/NOS1/SDSL/PYCR1/DDAH2/THNSL2/GLUD2/MCCC2/P4HA1/SLC7A7	31
BP	GO:0090132	epithelium migration	44/1490	349/18493	0.002024057	0.043279744	0.034989302	JUN/SOX9/CALR/ITGB1/MIR424/AMOT/PTPN11/GREM1/KLF4/EPPK1/SRPX2/ANGPT1/APOE/GPLD1/ITGB3/ADAMTS9/ANLN/HIF1A/KRT2/SVBP/DPP4/ITGB1BP1/HSPB1/ANGPT2/FGF1/FAP/PDGFB/NR4A1/ATOH8/PRSS3/NRP2/CYP1B1/HDAC5/DUSP10/EPB41L5/MAP4K4/FBXW7/PRKCA/PIK3CA/ADGRA2/VIL1/HAS2/ITGA3/LOXL2	44
BP	GO:0051098	regulation of binding	46/1490	369/18493	0.002037033	0.043400518	0.035086941	SLPI/S100A10/JUN/CALM3/ERCC2/CFHR1/TERT/ACE/LIF/KLF4/NEUROD1/ANGPT1/MSX1/SORL1/APOE/PLCL2/BCL2/MAU2/CFHR2/CDK5/HMGA2/TRAF4/TTBK2/PPP2CB/HSPA5/AIDA/ITGB1BP1/IFI16/STMN1/DTX3L/LARP6/PDGFB/LDOC1/PPP1CA/ZNF675/AURKB/NRG1/HDAC5/EPB41L5/SOX11/FBXW7/MBD2/NGF/ADD1/CARD16/EBF2	46
BP	GO:0046596	regulation of viral entry into host cell	8/1490	30/18493	0.002044383	0.043400999	0.03508733	FCN1/GSN/NECTIN2/PTX3/TRIM25/TMPRSS2/LGALS9/FCN3	8
BP	GO:0030705	cytoskeleton-dependent intracellular transport	25/1490	168/18493	0.002063906	0.043658989	0.035295901	UCHL1/TUBB/MYO1C/SSX2IP/TRAF3IP1/DYNLL2/DYNC1I1/KIF13A/MAP1B/HIF1A/SPG11/ICK/HOOK1/WDR34/MYO19/HSPB1/PURA/KIF5B/HSPB11/BICD1/PAFAH1B1/KIF1C/MAPT/AP3S1/LCA5	25
BP	GO:0048332	mesoderm morphogenesis	14/1490	74/18493	0.002118067	0.044645241	0.036093232	CRB2/ITGB1/EYA2/TRIM15/KLF4/HMGA2/ITGB3/PRKAR1A/SOX17/FOXF1/ITGA8/EPB41L5/CHRD/ITGA3	14
BP	GO:1903522	regulation of blood circulation	35/1490	262/18493	0.00213582	0.044859792	0.036266685	CALM3/CXADR/KCNK3/APLN/RGS4/ACE/LEP/THRA/SLC9A1/KCNN2/TRDN/ASPH/ICAM1/KCNK1/ITPR3/KCNE3/RGS2/KCNJ3/CORIN/GJC1/ATP1A2/ADA/ADRB1/SMAD7/NOS1/TNNT2/EHD3/ADORA1/CHRM3/PDE4D/BVES/RYR2/KCNK15/CACNA1G/AHCYL1	35
BP	GO:0060048	cardiac muscle contraction	21/1490	133/18493	0.002189319	0.045042848	0.036414675	CALM3/PPP1R13L/SLC9A1/KCNN2/KCNE3/RGS2/NEDD4L/KCNJ3/GJC1/ATP1A2/SMAD7/NOS1/TNNT2/EHD3/ADORA1/VEGFB/PDE4D/PIK3CA/RYR2/CACNA1G/FGF12	21
BP	GO:0051693	actin filament capping	9/1490	37/18493	0.002193573	0.045042848	0.036414675	TMOD2/GSN/SCIN/SPTBN1/TMOD3/EPS8/CARMIL1/VIL1/ADD1	9
BP	GO:0033628	regulation of cell adhesion mediated by integrin	10/1490	44/18493	0.00219564	0.045042848	0.036414675	MUC1/PTPN11/WNK1/LYN/DPP4/ITGB1BP1/ADA/FERMT3/CYP1B1/PODXL	10
BP	GO:0035850	epithelial cell differentiation involved in kidney development	10/1490	44/18493	0.00219564	0.045042848	0.036414675	YAP1/GREM1/LIF/CITED1/SALL1/OSR1/PDGFB/BASP1/PODXL/ACTA2	10
BP	GO:0007568	aging	40/1490	311/18493	0.002197173	0.045042848	0.036414675	CRYAB/NQO1/TIMP1/JUN/GSN/CALR/ERCC2/TP53/VCAM1/ASS1/TERT/MIF/ARNTL/NPY5R/JUND/BCL2/SOD2/HMGA2/TYMS/ICAM1/NOX4/NPM1/CLDN1/GJB6/PRELP/ADA/LMNA/CDK1/ENO3/CTNNA1/AURKB/ERCC1/STAT3/NFKB2/PDE4D/MBD2/IL15/POLB/H2AFX/LOXL2	40
BP	GO:0001783	B cell apoptotic process	7/1490	24/18493	0.002212978	0.045042848	0.036414675	MIF/LYN/TNFRSF21/ADA/FNIP1/AURKB/TRAF3IP2	7
BP	GO:0010288	response to lead ion	7/1490	24/18493	0.002212978	0.045042848	0.036414675	PPP2CB/CLDN1/PPP1CA/STAR/MAPT/ALAD/SLC34A1	7
BP	GO:0061437	renal system vasculature development	7/1490	24/18493	0.002212978	0.045042848	0.036414675	ANGPT1/EGR1/OSR1/ANGPT2/PDGFB/CFLAR/ACTA2	7
BP	GO:0061440	kidney vasculature development	7/1490	24/18493	0.002212978	0.045042848	0.036414675	ANGPT1/EGR1/OSR1/ANGPT2/PDGFB/CFLAR/ACTA2	7
BP	GO:0014074	response to purine-containing compound	23/1490	151/18493	0.00224728	0.045584377	0.036852472	AQP9/JUN/ASS1/SRD5A1/DUSP1/CITED1/JUND/CIB2/SLC6A4/NOX4/HSPA5/COL1A1/EZR/FOSB/FOSL1/AACS/TRPM2/DHODH/HSPD1/STAR/RYR2/RAPGEF1/AQP8	23
BP	GO:0052547	regulation of peptidase activity	53/1490	442/18493	0.002306521	0.046626365	0.037694862	SERPINB2/SLPI/CRYAB/TIMP1/GSN/SERPINA1/CRB2/SERPINB8/NGFR/NEK5/PINK1/GAPDH/RPS6KA1/S100A8/KLF4/SORL1/TNFRSF10B/S100A9/SERPINA3/MAPK12/LYN/CASP1/ASPH/LXN/ITIH5/C3/BID/RNF34/IFI16/PI15/DHCR24/ST20/BLID/PSMB8/SPOCK3/PSMB9/HSPD1/CFLAR/MAPT/PTTG1/FNIP1/PDCD2/CD109/LGALS9/CASP5/LTF/STAT3/NGF/VIL1/VSIR/TIMP3/CARD16/HIP1	53
BP	GO:0044070	regulation of anion transport	16/1490	91/18493	0.00234123	0.047167021	0.038131953	RGS4/LEP/MIF/APOE/NPY5R/TNFRSF11A/ABCA7/OSR1/RGS2/SSTR4/ATP1A2/AKT2/ADORA1/NCOR1/AHCYL1/SLC34A1	16
BP	GO:0097237	cellular response to toxic substance	32/1490	235/18493	0.002385537	0.047896737	0.038721888	HP/NQO1/SOD3/PINK1/IL18BP/KLF4/MSX1/APOE/S100A9/SOD2/EGR1/SIGMAR1/SESN1/KLF2/SELENOW/NET1/TRPM2/CDK1/PDGFB/TIMELESS/TXNDC17/MAPK13/MGST1/PYCR1/CYP1B1/GSTO2/ADH5/STK26/CYBB/EZH2/ECT2/LCN2	32
BP	GO:0046849	bone remodeling	15/1490	83/18493	0.002396722	0.047958739	0.038772014	TMEM64/MITF/SFRP1/GREM1/LEP/PDK4/RAC2/TNFRSF11A/ITGB3/NOX4/GDF5/ZNF675/CSK/P3H4/PRKCA	15
BP	GO:0048771	tissue remodeling	25/1490	170/18493	0.002431802	0.048495773	0.039206176	VDR/TMEM64/TGM2/TIMP1/MITF/SFRP1/GREM1/ACE/LEP/LIF/RSPO3/PDK4/RAC2/TNFRSF11A/ITGB3/NOX4/HIF1A/GDF5/ZNF675/CSK/P3H4/PRKCA/MMP14/IL15/IL18	25
BP	GO:0070555	response to interleukin-1	23/1490	152/18493	0.002450999	0.048495773	0.039206176	SOX9/SFRP1/NOD2/CITED1/CD47/CHI3L1/TNFRSF11A/EGR1/IL1RAP/ICAM1/GBP3/MYD88/HIF1A/TAB2/KLF2/PTGIS/MAPK13/ZNF675/LGALS9/CACTIN/PRKCA/HAS2/LCN2	23
BP	GO:0051348	negative regulation of transferase activity	36/1490	274/18493	0.00247902	0.048495773	0.039206176	PTPN2/TP53/UCHL1/RGS4/DUSP1/TARBP2/SFRP1/GPRC5A/SORL1/APOE/WNK1/LYN/PRKAR1A/MVP/NPM1/AIDA/RGS2/ITGB1BP1/HSPB1/FGFR1OP/DTX3L/GADD45B/AJUBA/LIMK1/WARS/SH3BP5/ZFP36/EPHA1/SMAD7/MAPT/ZNF675/CSK/RUBCN/DUSP10/FABP4/CBLB	36
BP	GO:2000649	regulation of sodium ion transmembrane transporter activity	11/1490	52/18493	0.002479143	0.048495773	0.039206176	WNK3/WNK1/SLC9A1/WNK4/SLC9A3R1/OSR1/NEDD4L/ATP1A2/KIF5B/FXYD5/FGF12	11
BP	GO:0032147	activation of protein kinase activity	41/1490	323/18493	0.002489159	0.048495773	0.039206176	PINK1/PTPN11/NOD2/GREM1/GRM4/MAP3K20/LEP/GPRC5A/ANGPT1/TNFRSF10B/WNK1/CHI3L1/TRAF4/ITGB3/SPDYA/FPR1/MAPKAPK3/PRKAR1A/TAB2/MAPK10/TRAF7/MAP3K1/ITGB1BP1/FGF1/PAK4/GADD45B/CDK1/PDGFB/NRG1/ADORA1/MAP4K4/MAPK1/MDFIC/PIK3CA/NGF/STK26/MAP3K9/PDGFC/IL18/ECT2/RAPGEF1	41
BP	GO:0001867	complement activation, lectin pathway	5/1490	13/18493	0.002505438	0.048495773	0.039206176	FCN1/FCN2/SCARA3/MASP2/FCN3	5
BP	GO:0014889	muscle atrophy	5/1490	13/18493	0.002505438	0.048495773	0.039206176	GSN/GATM/CFLAR/IL15/ACTN3	5
BP	GO:0032530	regulation of microvillus organization	5/1490	13/18493	0.002505438	0.048495773	0.039206176	EZR/FSCN1/PODXL/VIL1/KLF5	5
BP	GO:0071872	cellular response to epinephrine stimulus	5/1490	13/18493	0.002505438	0.048495773	0.039206176	SRD5A1/SLC9A1/STAR/PDE4D/RYR2	5
BP	GO:0072189	ureter development	5/1490	13/18493	0.002505438	0.048495773	0.039206176	SOX9/SIX1/SHH/OSR1/FOXF1	5
BP	GO:1902903	regulation of supramolecular fiber organization	43/1490	343/18493	0.002514818	0.048518785	0.03922478	CRYAB/S100A10/TMOD2/GSN/SCIN/SPTBN1/LIMCH1/ABI2/RGS4/SLAIN2/SFRP1/MYO1C/APC2/PIK3R1/APOE/HSPA1B/SLC9A1/CD47/KANK4/ICAM1/C16orf45/NOX4/TTBK2/TMOD3/CORO1A/EPS8/ARPIN/ITGB1BP1/SYNPO/STMN1/C15orf62/CARMIL1/LIMK1/CHADL/EPHA1/MAPT/ARPC5L/SPIRE1/ARPC1B/VIL1/ADD1/ACTR3/ARPC3	43
BP	GO:0048705	skeletal system morphogenesis	32/1490	236/18493	0.002552175	0.04907965	0.039678209	COCH/SOX9/ZEB1/SIX1/SFRP1/GREM1/FOXN3/THRA/COL27A1/MSX1/SCARA3/HOXD9/CHST11/HOXC4/TBX1/OSR1/COL1A1/HOXD10/WWOX/OSR2/MATN4/ROR2/RFLNB/CSRNP1/SLC39A1/GSC/LTF/SOX11/MMP14/HAS2/RUNX2/WDR48	32
BP	GO:0060325	face morphogenesis	8/1490	31/18493	0.002563626	0.04914031	0.039727249	PTPN11/MSX1/RRAS/ASPH/TBX1/COL1A1/CSRNP1/CRISPLD2	8
BP	GO:0002791	regulation of peptide secretion	55/1490	465/18493	0.00260429	0.049758732	0.040227209	FCN1/SPTBN1/MYOM1/APLN/PTPN11/GAPDH/SFRP1/IL1RL1/NOD2/S100A8/LEP/MIF/NEUROD1/ANGPT1/ARNTL/RAB8B/GPLD1/HNF4A/LYN/CASP1/IL1RAP/PFKM/IL4R/SLC16A1/HIF1A/NLGN2/EZR/TNFRSF21/TLR8/ITPR3/DPP4/SYTL4/SNAP25/AACS/KIF5B/TRIM16/MMP12/PPP3CB/IL17F/HSPD1/PPP1R11/LGALS9/DNM1L/ADORA1/MAP4K4/PRKCA/HTR2C/VSNL1/ENSA/GPR68/IL17RA/CARD16/OPRM1/SRGN/EPHA5	55
BP	GO:0051047	positive regulation of secretion	49/1490	404/18493	0.002622518	0.049897255	0.040339198	FCN1/RAB27A/SCIN/SPTBN1/PINK1/MYOM1/APLN/PTPN11/GAPDH/IL1RL1/NOD2/S100A8/LEP/MIF/RAB8B/GPLD1/CDK5/SLC6A4/CASP1/TNFRSF11A/NMB/IL1RAP/PFKM/IL4R/HIF1A/RAB7A/NLGN2/EZR/TLR8/SYTL4/SSTR4/SMPD3/AACS/KIF5B/TRIM16/MMP12/PPP3CB/IL17F/RAB15/HSPD1/LGALS9/DNM1L/ADORA1/SOX11/VSNL1/GAB2/GPR68/IL17RA/CACNA1G	49
BP	GO:0071466	cellular response to xenobiotic stimulus	25/1490	171/18493	0.002635741	0.049897255	0.040339198	NQO1/ASS1/SRD5A1/CYP2E1/RORC/FMO2/HNF4A/AADAC/EGR1/ICAM1/CYP2A13/CCNA2/UGT2B15/STAT5B/GLYAT/PDGFB/STAR/NAT1/CFLAR/MGST1/CYP1B1/GSTO2/GSTM4/RYR2/OPRM1	25
BP	GO:0009100	glycoprotein metabolic process	48/1490	394/18493	0.002636813	0.049897255	0.040339198	VCAN/MUC1/B3GALT5/HPSE/GFPT2/OGA/TUSC3/B3GALT6/BCL2/BACE2/B4GALT5/ABCA7/ADAMTS9/CHST11/PTX3/SULF2/MAN1A2/HIF1A/ST3GAL3/DPY19L1/ST8SIA4/PMM2/DSE/MGAT2/GCNT1/B3GNT7/CSPG5/MMP12/GPC1/GALNT10/HS3ST4/SPOCK3/GALNT6/CHST15/MGAT4C/MUC4/SOAT1/DDOST/UBE2J1/PGM3/VEGFB/HS2ST1/IL15/ST6GALNAC6/MUC6/MUC16/GNPTAB/SLC34A1	48
CC	GO:0030055	cell-substrate junction	69/1551	409/19659	1.30E-09	7.08E-07	5.96E-07	EPB41L2/TGM2/GSN/CALR/PARVA/ITGB1/FHL1/DDR2/TNC/PALLD/LMO7/SNTB1/PPIB/EPPK1/PROCR/RRAS/HSPA1B/NECTIN2/SLC9A1/CIB2/GNA12/RAC2/SH3KBP1/ITGA2B/TNS1/ITGB5/ITGB3/DIXDC1/ICAM1/NOX4/NPM1/HSPA5/EZR/DPP4/HSPB1/FAM107A/SORBS1/PAK4/FAP/TLN2/RHOU/AJUBA/REXO2/LIMK1/NEXN/AKAP12/CTNNA1/EHD3/ARPC5L/ARPC1B/LAP3/ITGA8/EPB41L5/MAP4K4/MAPK1/MMP14/ADD1/ACTR3/ARPC3/PDLIM1/ITGA3/RPS8/HYOU1/MPRIP/OPRM1/SNTB2/ITGB8/PCBP2…	69
CC	GO:0005924	cell-substrate adherens junction	68/1551	405/19659	2.10E-09	7.08E-07	5.96E-07	EPB41L2/TGM2/GSN/CALR/PARVA/ITGB1/FHL1/DDR2/TNC/PALLD/LMO7/SNTB1/PPIB/PROCR/RRAS/HSPA1B/NECTIN2/SLC9A1/CIB2/GNA12/RAC2/SH3KBP1/ITGA2B/TNS1/ITGB5/ITGB3/DIXDC1/ICAM1/NOX4/NPM1/HSPA5/EZR/DPP4/HSPB1/FAM107A/SORBS1/PAK4/FAP/TLN2/RHOU/AJUBA/REXO2/LIMK1/NEXN/AKAP12/CTNNA1/EHD3/ARPC5L/ARPC1B/LAP3/ITGA8/EPB41L5/MAP4K4/MAPK1/MMP14/ADD1/ACTR3/ARPC3/PDLIM1/ITGA3/RPS8/HYOU1/MPRIP/OPRM1/SNTB2/ITGB8/PCBP2/ACTN3	68
CC	GO:0005925	focal adhesion	67/1551	402/19659	3.77E-09	8.45E-07	7.11E-07	EPB41L2/TGM2/GSN/CALR/PARVA/ITGB1/FHL1/DDR2/TNC/PALLD/LMO7/SNTB1/PPIB/PROCR/RRAS/HSPA1B/NECTIN2/SLC9A1/GNA12/RAC2/SH3KBP1/ITGA2B/TNS1/ITGB5/ITGB3/DIXDC1/ICAM1/NOX4/NPM1/HSPA5/EZR/DPP4/HSPB1/FAM107A/SORBS1/PAK4/FAP/TLN2/RHOU/AJUBA/REXO2/LIMK1/NEXN/AKAP12/CTNNA1/EHD3/ARPC5L/ARPC1B/LAP3/ITGA8/EPB41L5/MAP4K4/MAPK1/MMP14/ADD1/ACTR3/ARPC3/PDLIM1/ITGA3/RPS8/HYOU1/MPRIP/OPRM1/SNTB2/ITGB8/PCBP2/ACTN3	67
CC	GO:0031252	cell leading edge	60/1551	390/19659	4.38E-07	7.36E-05	6.20E-05	PDPN/GSN/SPTBN1/ITSN1/ITGB1/AMOT/WWC1/PALLD/ARHGEF6/ABI2/MYO1C/APC2/SSX2IP/DIAPH1/SLC9A1/RAC2/CDK5/EPB41L3/ITGB3/ADGRE2/ABCA7/GABRA2/SLC9A3R1/EPS8L1/GABARAPL1/EZR/CORO1A/EPS8/LDB2/DPP4/ARPIN/ITGB1BP1/FAM107A/DYSF/WASF3/APBB2/CARMIL1/FAP/TLN2/AJUBA/FSCN1/TNFRSF12A/LIMK1/PAFAH1B1/CTNNA1/MAPT/AKT2/ITGA8/KDF1/PODXL/ADORA1/EPB41L5/ARHGAP44/PIK3CA/VIL1/RAPH1/ACTR3/ACTA2/ARPC3/OPRM1	60
CC	GO:0015629	actin cytoskeleton	66/1551	483/19659	8.02E-06	0.001079883	0.0009087	EPB41L2/CRYAB/TMOD2/GSN/SCIN/RHOQ/SPTBN1/PARVA/AMOT/DDR2/VCAM1/PALLD/MYOM1/LIMCH1/HNRNPC/MYO3B/MYO1C/APC2/MSRB1/GNG12/CAVIN2/CIB2/RAC2/DYNLL2/CGN/SEPT11/ANLN/NOX4/SLC9A3R1/TMOD3/DCDC2/LAD1/EZR/CORO1A/MYO19/FAM107A/SORBS1/MYOZ1/CORIN/SYNPO/ESPN/MYZAP/CARMIL1/TLN2/RHOU/RFLNB/FSCN1/CTNNA1/TNNT2/FERMT3/ARPC5L/ARPC1B/NPM3/DAAM1/VIL1/ADD1/ACKR2/ACTR3/ACTA2/ARPC3/KIF9/MPRIP/ACACA/ESPNL/HIP1/ACTN3	66
CC	GO:0030027	lamellipodium	33/1551	188/19659	1.10E-05	0.001235154	0.001039357	PDPN/GSN/ITSN1/ITGB1/AMOT/PALLD/ARHGEF6/ABI2/APC2/SLC9A1/RAC2/CDK5/ITGB3/CORO1A/DPP4/ARPIN/ITGB1BP1/DYSF/WASF3/APBB2/CARMIL1/FAP/AJUBA/FSCN1/LIMK1/CTNNA1/PODXL/PIK3CA/VIL1/RAPH1/ACTR3/ACTA2/ARPC3	33
CC	GO:0098857	membrane microdomain	45/1551	305/19659	3.40E-05	0.003264627	0.002747117	S100A10/PDPN/HPSE/RHOQ/CRB2/ITGB1/CXADR/TUBB/SHH/MYO1C/ANGPT1/CAVIN2/CAVIN1/SLC9A1/SLC6A4/LYN/ICAM1/EFHD2/PRKAR1A/SLC9A3R1/EZR/KCNE3/DPP4/SORBS1/DYSF/ATP1A2/MYOF/PTGIS/GPC1/CTNNA1/HSPD1/CFLAR/NOS1/MAPT/CSK/PODXL/PRTN3/BVES/MAPK1/STX12/ADD1/RGS19/OPRM1/CBLB/SLC34A1	45
CC	GO:0062023	collagen-containing extracellular matrix	47/1551	332/19659	6.56E-05	0.004904632	0.004127148	VCAN/SLPI/FCN1/COCH/TGM2/S100A10/TIMP1/CALR/SERPINA1/SOD3/EGFL6/ADAMTS3/MXRA7/SERPINB8/TNC/SFRP1/SHH/S100A8/PRG4/COL27A1/APOE/COL5A1/S100A9/DPT/SERPINA3/FGF9/ADAMTS9/ICAM1/COL1A1/LAD1/AGRN/ITIH5/FRAS1/PRELP/CFP/TNXB/GPC1/PDGFB/TINAG/MFAP4/CHADL/MMRN1/ADAMTS5/EMILIN2/PRTN3/TIMP3/LOXL2	47
CC	GO:0045121	membrane raft	44/1551	304/19659	6.56E-05	0.004904632	0.004127148	S100A10/PDPN/HPSE/RHOQ/CRB2/ITGB1/CXADR/TUBB/SHH/MYO1C/ANGPT1/CAVIN2/CAVIN1/SLC9A1/SLC6A4/LYN/ICAM1/EFHD2/PRKAR1A/SLC9A3R1/EZR/KCNE3/DPP4/SORBS1/ATP1A2/MYOF/PTGIS/GPC1/CTNNA1/HSPD1/CFLAR/NOS1/MAPT/CSK/PODXL/PRTN3/BVES/MAPK1/STX12/ADD1/RGS19/OPRM1/CBLB/SLC34A1	44
CC	GO:0098589	membrane region	45/1551	316/19659	8.07E-05	0.004996435	0.004204398	S100A10/PDPN/HPSE/RHOQ/CRB2/ITGB1/CXADR/TUBB/SHH/MYO1C/ANGPT1/CAVIN2/CAVIN1/SLC9A1/SLC6A4/LYN/ICAM1/EFHD2/PRKAR1A/SLC9A3R1/EZR/KCNE3/DPP4/SORBS1/DYSF/ATP1A2/MYOF/PTGIS/GPC1/CTNNA1/HSPD1/CFLAR/NOS1/MAPT/CSK/PODXL/PRTN3/BVES/MAPK1/STX12/ADD1/RGS19/OPRM1/CBLB/SLC34A1	45
CC	GO:0031012	extracellular matrix	63/1551	490/19659	8.17E-05	0.004996435	0.004204398	VCAN/SLPI/FCN1/COCH/TGM2/S100A10/TIMP1/HPSE/CALR/PKM/SERPINA1/SOD3/EGFL6/WISP1/ADAMTS3/MXRA7/SERPINB8/TNC/SFRP1/SHH/S100A8/PRG4/COL27A1/SCARA3/APOE/COL5A1/S100A9/DPT/SERPINA3/MMP15/GPLD1/FGF9/CHI3L1/ADAMTS9/PTX3/ICAM1/MMP24/COL1A1/LAD1/AGRN/ITIH5/FRAS1/PRELP/MATN4/FGF1/MMP12/CFP/TNXB/GPC1/PDGFB/TINAG/MFAP4/CRISPLD2/MUC4/CHADL/MMRN1/ADAMTS5/EMILIN2/PRTN3/MMP14/ELFN1/TIMP3/LOXL2	63
CC	GO:0071437	invadopodium	7/1551	16/19659	0.000113582	0.006370038	0.005360257	PDPN/ITGB1/EZR/DPP4/FAP/FSCN1/ITGA3	7
CC	GO:0060205	cytoplasmic vesicle lumen	46/1551	338/19659	0.000198718	0.010227296	0.008606061	CXCL1/HP/SLPI/FCN1/TIMP1/RAB27A/GSN/HPSE/CALR/PKM/SERPINA1/PGM2/TUBB/VTI1B/S100A8/MIF/APOE/S100A9/SERPINA3/CHI3L1/PTX3/TOR4A/LRRC7/MVP/C3/ADA/CFP/MNDA/PDGFB/LYZ/APRT/CRISPLD2/HSP90AA1/MMRN1/FERMT3/DPP7/PRTN3/LTF/ALAD/VEGFB/MAPK1/ALOX5/HYOU1/TIMP3/SRGN/LCN2	46
CC	GO:0031983	vesicle lumen	46/1551	339/19659	0.000212752	0.010227296	0.008606061	CXCL1/HP/SLPI/FCN1/TIMP1/RAB27A/GSN/HPSE/CALR/PKM/SERPINA1/PGM2/TUBB/VTI1B/S100A8/MIF/APOE/S100A9/SERPINA3/CHI3L1/PTX3/TOR4A/LRRC7/MVP/C3/ADA/CFP/MNDA/PDGFB/LYZ/APRT/CRISPLD2/HSP90AA1/MMRN1/FERMT3/DPP7/PRTN3/LTF/ALAD/VEGFB/MAPK1/ALOX5/HYOU1/TIMP3/SRGN/LCN2	46
CC	GO:0030175	filopodium	19/1551	100/19659	0.000272403	0.012221827	0.010284419	PDPN/ITGB1/CXADR/VCAM1/ABI2/CDK5/ITGB3/SLC9A3R1/GPM6A/EZR/ARL4C/FSCN1/AP2A1/PODXL/ADGRA2/VIL1/RAPH1/ACTA2/ITGA3	19
CC	GO:0005667	transcription factor complex	46/1551	356/19659	0.000634575	0.025352727	0.021333804	VDR/ARNTL2/JUN/SOX9/TLE4/ERCC2/TP53/ZEB1/SIX1/YAP1/SNAPC4/TEAD4/KLF4/THRA/NEUROD1/ARNTL/JUND/NPAS2/TCEA1/HIF1A/E2F8/TEAD1/LDB2/WWOX/ASCL2/SOX17/AJUBA/PITX2/POU2F1/NR4A1/MED14/TAF6L/FOXF1/ATF6B/SOX12/NFATC2/SMAD7/HDAC1/ERCC1/GSC/NR4A2/STAT3/SOX11/PDLIM1/PBX1/RUNX2	46
CC	GO:0031256	leading edge membrane	26/1551	167/19659	0.000640411	0.025352727	0.021333804	PDPN/SPTBN1/ITGB1/WWC1/MYO1C/APC2/DIAPH1/EPB41L3/ITGB3/ADGRE2/ABCA7/GABRA2/EPS8L1/GABARAPL1/EZR/EPS8/DPP4/FAM107A/FAP/MAPT/AKT2/ITGA8/ADORA1/EPB41L5/ARHGAP44/OPRM1	26
CC	GO:0042383	sarcolemma	22/1551	133/19659	0.000710268	0.026556122	0.022346436	SLC2A5/OBSCN/ITGB1/KRT8/VCAM1/RTN2/SNTB1/SLC9A1/CIB2/POPDC3/SSPN/EZR/DYSF/KCNJ3/ATP1A2/PPP3CB/NOS1/BVES/PPP3R1/RYR2/OPRM1/SYNM	22
CC	GO:0034774	secretory granule lumen	42/1551	321/19659	0.000830442	0.028534287	0.024011021	CXCL1/HP/SLPI/FCN1/TIMP1/RAB27A/GSN/HPSE/PKM/SERPINA1/PGM2/TUBB/VTI1B/S100A8/MIF/S100A9/SERPINA3/CHI3L1/PTX3/TOR4A/LRRC7/MVP/C3/CFP/MNDA/PDGFB/LYZ/APRT/CRISPLD2/HSP90AA1/MMRN1/FERMT3/DPP7/PRTN3/LTF/ALAD/VEGFB/MAPK1/ALOX5/TIMP3/SRGN/LCN2	42
CC	GO:0072686	mitotic spindle	18/1551	101/19659	0.000865035	0.028534287	0.024011021	CDC7/NUSAP1/DIAPH1/DCDC2/TACC3/TBL1XR1/RAE1/ASPM/CDK1/MAP4/AURKB/KDF1/RANGAP1/MAPK1/NCOR1/ECT2/RCC2/SLC34A1	18
CC	GO:0044798	nuclear transcription factor complex	29/1551	198/19659	0.000890372	0.028534287	0.024011021	VDR/JUN/SOX9/TLE4/ERCC2/TP53/YAP1/SNAPC4/KLF4/THRA/NEUROD1/JUND/TCEA1/HIF1A/E2F8/TEAD1/WWOX/ASCL2/SOX17/POU2F1/MED14/TAF6L/ATF6B/SOX12/NFATC2/ERCC1/STAT3/SOX11/PBX1	29
CC	GO:0098687	chromosomal region	44/1551	346/19659	0.001140094	0.034876511	0.029347873	HIST1H4H/DCLRE1B/TERT/WRNIP1/NABP1/THOC6/DYNC1LI2/ZWINT/SGO2/CBX5/SALL1/SSB/SEH1L/DYNC1I1/PPP2CB/MCM6/CENPF/TTK/MCM5/MCM4/PURA/CENPO/REC8/POLR2B/CDK1/SEPT2/PAFAH1B1/CENPU/ZWILCH/NCAPG/H2AFY2/PPP1CA/HELLS/AURKB/CENPW/ERCC1/CENPK/RANGAP1/SPC25/SKA3/DNMT1/RCC2/H2AFX/BUB1	44
CC	GO:0001726	ruffle	25/1551	167/19659	0.001427313	0.041764433	0.03514392	PDPN/GSN/ITGB1/AMOT/WWC1/PALLD/MYO1C/DIAPH1/ITGB3/ADGRE2/ABCA7/SLC9A3R1/EPS8L1/EZR/EPS8/ITGB1BP1/FAM107A/FAP/TLN2/FSCN1/TNFRSF12A/AKT2/PODXL/EPB41L5/VIL1	25
CC	GO:0120111	neuron projection cytoplasm	15/1551	81/19659	0.001518824	0.042353998	0.035640026	UCHL1/HIF1A/GABARAPL1/HSPB1/DLG4/PURA/ADA/KIF5B/PAFAH1B1/KIF1C/MAPT/AP3S1/RANGAP1/MAPK1/OPRM1	15
CC	GO:0032838	plasma membrane bounded cell projection cytoplasm	28/1551	196/19659	0.001587488	0.042353998	0.035640026	UCHL1/MAATS1/TRAF3IP1/PRKAR1A/HIF1A/DCDC2/CENPF/GABARAPL1/WDR34/HSPB1/DLG4/PURA/ADA/KIF5B/SEPT2/MAP4/PAFAH1B1/KIF1C/CFAP43/MAPT/GLI2/AP3S1/RANGAP1/MAPK1/AKAP14/OPRM1/DNAH2/LCA5	28
CC	GO:0030139	endocytic vesicle	38/1551	293/19659	0.001678743	0.042353998	0.035640026	HP/GSN/CALR/ITSN1/STX7/AMOT/MYO1C/APOE/FCGR1B/SLC18A3/RAB8B/ATP6V0A2/RAC2/SH3KBP1/ITGB5/GRIA2/MARCO/RAB7A/CORO1A/DPP4/DLG4/DYSF/LRP2/KIF5B/ROR2/VAMP3/AP2A1/HSP90AA1/TAP1/EHD3/LTF/ATP6V0E2/CYBB/STX12/ENTPD7/HYOU1/RAPGEF1/HIP1	38
CC	GO:0000776	kinetochore	21/1551	133/19659	0.001699195	0.042353998	0.035640026	DYNC1LI2/ZWINT/SGO2/CBX5/SEH1L/DYNC1I1/CENPF/TTK/CENPO/REC8/SEPT2/PAFAH1B1/CENPU/ZWILCH/AURKB/CENPW/CENPK/RANGAP1/SPC25/SKA3/BUB1	21
CC	GO:0002102	podosome	8/1551	30/19659	0.00178889	0.042940477	0.036133536	GSN/SCIN/VCAM1/PALLD/RHOU/FSCN1/FERMT3/KIF9	8
CC	GO:0098858	actin-based cell projection	28/1551	198/19659	0.001850333	0.042940477	0.036133536	PDPN/ITGB1/CXADR/VCAM1/ABI2/MYO3B/MYO1C/ANGPT1/CIB2/CDK5/ITGB3/SLC9A3R1/GPM6A/EZR/EPS8/WWOX/ARL4C/ESPN/FSCN1/AP2A1/PAFAH1B1/PODXL/ADGRA2/VIL1/RAPH1/ACTA2/ITGA3/ESPNL	28
CC	GO:0099568	cytoplasmic region	56/1551	479/19659	0.001973257	0.044266727	0.037249549	EPB41L2/GSN/SCIN/RHOQ/SPTBN1/UCHL1/MAATS1/RHOBTB3/TNFAIP2/TRAF3IP1/CIB2/SEPT11/ASPH/PRKAR1A/ANLN/FAM110C/HIF1A/DCDC2/CENPF/GABARAPL1/EZR/CORO1A/EPS8/WDR34/HSPB1/DLG4/PURA/FGF1/MYZAP/ADA/KIF5B/STOX1/RHOU/SEPT2/MAP4/AGTRAP/AKAP12/PAFAH1B1/KIF1C/CFAP43/RIMS2/MAPT/SPIRE1/GLI2/AKT2/KDF1/AP3S1/RANGAP1/SPRR4/MAPK1/AKAP14/UNC13C/OPRM1/DNAH2/LCA5/HIP1	56
MF	GO:0003779	actin binding	67/1478	421/17632	2.34E-07	0.000246713	0.000227913	EPB41L2/TMOD2/GSN/SCIN/SPTBN1/MARCKSL1/PARVA/ITGB1/PALLD/MYOM1/LIMCH1/MYO3B/NOD2/MYO1C/SNTB1/MSRB1/SYNE3/DIAPH1/SLC6A4/CGN/TNS1/EPB41L3/DIXDC1/DAAM2/MAP1B/ANLN/TMOD3/EPS8L1/CCR5/EZR/CORO1A/DIAPH3/EPS8/HOOK1/MYO19/FAM107A/SORBS1/WASF3/MYOZ1/SYNPO/ESPN/TLN2/AJUBA/FSCN1/NEXN/MSRB2/CTNNA1/FXYD5/MAPT/TNNT2/COBLL1/ARPC5L/SPIRE1/ARPC1B/KLHL5/DAAM1/MICAL2/VIL1/ADD1/ACTR3/ARPC3/KLHL4/MPRIP/SNTB2/ESPNL/HIP…	67
MF	GO:0050839	cell adhesion molecule binding	71/1478	486/17632	2.70E-06	0.001421042	0.001312757	CALR/PKM/KRT18/EGFL6/SPTBN1/PTPN2/WISP1/PARVA/BZW2/ITGB1/PPP1R13L/CXADR/VCAM1/PTPN11/VAPB/DNAJB1/GPRC5A/TAGLN2/CDH3/COL5A1/CCNB2/NECTIN2/CIB2/HIST1H3E/LYN/CGN/ITGB5/ITGB3/ICAM1/EFHD2/LILRB2/MMP24/ANLN/TMOD3/EPS8L1/HSPA5/LAD1/NLGN2/EZR/DIAPH3/CD1D/ITGB1BP1/TRIM25/FGF1/PAK4/PFKP/KIF5B/FAP/TNXB/SEPT2/FSCN1/CTNNA1/FXYD5/PPP1CA/NLGN4Y/ERC1/ADAM22/FERMT3/COBLL1/ADAMTS5/NRG1/RANGAP1/PRKCA/MMP14/SERBP1/A…	71
MF	GO:0005178	integrin binding	26/1478	126/17632	1.39E-05	0.004879286	0.00450748	CALR/EGFL6/PTPN2/WISP1/ITGB1/CXADR/VCAM1/COL5A1/CIB2/LYN/ITGB5/ITGB3/ICAM1/ITGB1BP1/FGF1/FAP/TNXB/ADAM22/FERMT3/ADAMTS5/NRG1/PRKCA/MMP14/ITGA3/ITGB8/ACTN3	26
MF	GO:0004029	aldehyde dehydrogenase (NAD) activity	7/1478	14/17632	5.81E-05	0.015297615	0.014131923	ALDH4A1/ALDH3B1/ALDH1A1/ALDH1A3/ALDH2/ALDH3A2/ADH5	7
MF	GO:0019956	chemokine binding	10/1478	32/17632	0.0001925	0.034979018	0.032313584	PDPN/CX3CR1/ITGB1/CCR1/ITGB3/CCR5/ZFP36/PLP2/CXCR3/ACKR2	10
MF	GO:0016248	channel inhibitor activity	11/1478	38/17632	0.000199122	0.034979018	0.032313584	STX7/WNK3/VTI1B/WNK1/BCL2/WNK4/KCNV1/NEDD4L/MCUB/ANKRD36C/ENSA	11
MF	GO:0000982	transcription factor activity, RNA polymerase II proximal promoter sequence-specific DNA binding	59/1478	447/17632	0.000323105	0.048650419	0.044943211	TSHZ2/JUN/SOX9/MITF/TP53/SIX1/SOX6/KLF4/NEUROD1/BTG2/MSX1/RORC/JUND/SALL1/TFAP2C/HNF4A/HLF/HMGA2/EGR1/DLX3/ELF4/HIF1A/IRF1/E2F8/FOXJ2/TEAD1/FOSB/FOSL1/IFI16/ASCL2/STAT5B/POU2F2/PITX2/NR4A1/ELK1/ZBTB20/BATF3/SOX12/ETV4/NFATC2/GSC/GLI2/SSBP4/NR4A2/STAT3/NFKB2/MYT1L/ZNF668/SOX11/JDP2/EBF1/NEUROD6/KLF5/PBX1/RUNX2/EBF2/TEF/FOXP2/BHLHE41	59
