# Supplementary material for: Integrated DNA Methylation and Gene Expression Analysis Identified S100A8 and S100A9 in the Pathogenesis of Obesity
Source: Front Cardiovasc Med. 2021 May 13;8:631650. doi: 10.3389/fcvm.2021.631650 (PMC8163519; doi:10.3389/fcvm.2021.631650)
Supplement: Supplementary Table 2 — The analysis for KEGG pathway. [file Data_Sheet_2.CSV]

ID	Description	GeneRatio	BgRatio	pvalue	p.adjust	qvalue	geneID	Count
hsa04010	MAPK signaling pathway	50/729	295/7840	1.74E-05	0.005302478	0.004406491	JUN/TP53/NGFR/ERBB4/DUSP1/RPS6KA1/PPM1A/MAP3K20/ANGPT1/JUND/GNG12/MAPK12/RRAS/HSPA1B/FGF9/GNA12/RAC2/IL1RAP/RELB/MYD88/MAPKAPK3/TAB2/MAPK10/MAP3K1/HSPB1/ANGPT2/STMN1/FGF1/GADD45B/PDGFB/NR4A1/MAPK13/ELK1/PPP3CB/CDC25B/MAPT/AKT2/RPS6KA6/DUSP10/NFKB2/MAP4K4/PRKCG/VEGFB/PRKCA/MAPK1/NTRK2/NGF/PPP3R1/PDGFC/CACNA1G	50
hsa00340	Histidine metabolism	9/729	23/7840	0.000121999	0.011559628	0.009606339	ALDH3B1/ASPA/ALDH1A3/HNMT/CARNS1/MAOB/ALDH2/ALDH3A2/MAOA	9
hsa05418	Fluid shear stress and atherosclerosis	27/729	139/7840	0.000160938	0.011559628	0.009606339	NQO1/JUN/CALM3/TP53/VCAM1/ASS1/DUSP1/PIK3R1/BCL2/MAPK12/RAC2/ITGA2B/GSTM5/GSTT2/ITGB3/ICAM1/MAPK10/KLF2/GPC1/PDGFB/MAPK13/HSP90AA1/MGST1/AKT2/GSTO2/GSTM4/PIK3CA	27
hsa04625	C-type lectin receptor signaling pathway	22/729	104/7840	0.000180361	0.011559628	0.009606339	JUN/CALM3/PTPN11/PIK3R1/MAPK12/RRAS/CASP1/RELB/IRF1/MAPK10/ITPR3/CLEC1B/MAPK13/PPP3CB/NFATC2/AKT2/NFKB2/MAPK1/PIK3CA/PPP3R1/CLEC7A/CBLB	22
hsa00250	Alanine, aspartate and glutamate metabolism	11/729	35/7840	0.00021588	0.011559628	0.009606339	GLS2/IL4I1/ALDH4A1/ASS1/GFPT2/NAT8L/RIMKLB/ASPA/PPAT/GLUD2/ADSL	11
hsa04370	VEGF signaling pathway	15/729	59/7840	0.000236025	0.011559628	0.009606339	PIK3R1/MAPK12/RAC2/MAPKAPK3/HSPB1/MAPK13/PPP3CB/NFATC2/AKT2/PRKCG/PRKCA/MAPK1/PIK3CA/PPP3R1/SH2D2A	15
hsa04657	IL-17 signaling pathway	20/729	93/7840	0.000278028	0.011559628	0.009606339	CXCL1/JUN/CXCL10/S100A8/JUND/S100A9/MAPK12/TRAF4/TAB2/MAPK10/FOSB/FOSL1/MAPK13/IL17F/HSP90AA1/MAPK1/TRAF3IP2/IL17RA/IL17RE/LCN2	20
hsa04810	Regulation of actin cytoskeleton	36/729	214/7840	0.000304201	0.011559628	0.009606339	GSN/SCIN/ITGB1/ARHGEF6/ABI2/APC2/PIK3R1/GNG12/RRAS/DIAPH1/SLC9A1/FGF9/GNA12/RAC2/ITGA2B/ITGB5/ITGB3/EZR/DIAPH3/FGF1/PAK4/PDGFB/LIMK1/VAV3/PPP1CA/ARPC5L/ARPC1B/ITGA8/CHRM3/LIMK2/MAPK1/PIK3CA/PDGFC/ARPC3/ITGA3/ITGB8	36
hsa01230	Biosynthesis of amino acids	17/729	75/7840	0.000410179	0.013643676	0.011338235	BCAT2/PKM/ASS1/SHMT2/TPI1/GAPDH/PFKM/CBS/ACO1/PYCR3/PFKP/OTC/ENO3/SHMT1/PRPS2/SDSL/PYCR1	17
hsa00360	Phenylalanine metabolism	7/729	17/7840	0.000493701	0.013643676	0.011338235	IL4I1/ALDH3B1/MIF/ALDH1A3/GLYAT/MAOB/MAOA	7
hsa05170	Human immunodeficiency virus 1 infection	35/729	212/7840	0.000527067	0.013643676	0.011338235	JUN/CALR/CALM3/PIK3R1/CDC25C/CCNB2/GNG12/BCL2/MAPK12/RAC2/AP1G2/MYD88/TAB2/CCR5/MAPK10/AP1S3/ITPR3/SAMHD1/BID/PAK4/CDK1/LIMK1/MAPK13/APOBEC3B/PPP3CB/GNG2/NFATC2/TAP1/AKT2/LIMK2/PRKCG/PRKCA/MAPK1/PIK3CA/PPP3R1	35
hsa04666	Fc gamma R-mediated phagocytosis	19/729	91/7840	0.000580212	0.013643676	0.011338235	GSN/SCIN/MARCKSL1/PIK3R1/RAC2/LYN/WASF3/LIMK1/VAV3/ARPC5L/ARPC1B/AKT2/LIMK2/PRKCG/PRKCA/MAPK1/PIK3CA/GAB2/ARPC3	19
hsa00061	Fatty acid biosynthesis	6/729	13/7840	0.000613311	0.013643676	0.011338235	ACSL5/ACSL4/ACSBG2/ACACB/ACSL6/ACACA	6
hsa04380	Osteoclast differentiation	24/729	128/7840	0.000628327	0.013643676	0.011338235	JUN/MITF/FCGR3B/PIK3R1/JUND/MAPK12/LILRA5/TNFRSF11A/ITGB3/RELB/LILRB2/TAB2/MAPK10/FOSB/FOSL1/MAPK13/PPP3CB/NFATC2/AKT2/NFKB2/MAPK1/PIK3CA/GAB2/PPP3R1	24
hsa04933	AGE-RAGE signaling pathway in diabetic complications	20/729	100/7840	0.000751501	0.015230424	0.012656862	JUN/VCAM1/PIK3R1/BCL2/MAPK12/DIAPH1/EGR1/ICAM1/NOX4/MAPK10/COL1A1/STAT5B/MAPK13/AKT2/STAT3/VEGFB/PRKCA/MAPK1/PIK3CA/CYBB	20
hsa04668	TNF signaling pathway	21/729	110/7840	0.001057312	0.020088923	0.016694396	CXCL1/JUN/CXCL10/VCAM1/NOD2/LIF/PIK3R1/MAPK12/ICAM1/TAB2/IRF1/MAPK10/MAPK13/ATF6B/CFLAR/AKT2/DNM1L/MAPK1/MMP14/PIK3CA/IL15	21
hsa00010	Glycolysis / Gluconeogenesis	15/729	68/7840	0.001190696	0.021292447	0.017694554	PKM/ALDH3B1/ADH4/PGM2/TPI1/GAPDH/ALDH1A3/PFKM/PFKP/ACSS1/ENO3/ALDH2/ALDH3A2/ADH5/ADH1C	15
hsa00330	Arginine and proline metabolism	12/729	50/7840	0.001683093	0.028425573	0.02362236	ALDH4A1/GATM/PYCR3/CARNS1/MAOB/ALDH2/ALDH3A2/NOS1/MAOA/PYCR1/LAP3/P4HA1	12
hsa05167	Kaposi sarcoma-associated herpesvirus infection	30/729	186/7840	0.001876502	0.030024031	0.024950718	CXCL1/JUN/CALM3/TP53/CCR1/PIK3R1/GNG12/MAPK12/LYN/ICAM1/HIF1A/CCR5/MAPK10/MICB/GABARAPL1/C3/ITPR3/BID/ANGPT2/PDGFB/MAPK13/PPP3CB/GNG2/ZFP36/NFATC2/AKT2/STAT3/MAPK1/PIK3CA/PPP3R1	30
hsa00982	Drug metabolism - cytochrome P450	15/729	72/7840	0.002185239	0.033215635	0.027603021	ALDH3B1/ADH4/CYP2E1/ALDH1A3/FMO2/GSTM5/GSTT2/UGT2B15/MAOB/MGST1/MAOA/GSTO2/GSTM4/ADH5/ADH1C	15
hsa04510	Focal adhesion	31/729	199/7840	0.002778102	0.040216327	0.03342077	JUN/PARVA/ITGB1/TNC/PIK3R1/BCL2/DIAPH1/RAC2/ITGA2B/ITGB5/ITGB3/MAPK10/COL1A1/PAK4/TLN2/TNXB/PDGFB/ELK1/VAV3/PPP1CA/AKT2/ITGA8/PRKCG/VEGFB/PRKCA/MAPK1/PIK3CA/PDGFC/ITGA3/ITGB8/RAPGEF1	31
hsa05204	Chemical carcinogenesis	16/729	82/7840	0.003197464	0.044183135	0.036717287	ALDH3B1/HSD11B1/ADH4/CYP2E1/ALDH1A3/GSTM5/GSTT2/CYP2A13/UGT2B15/NAT1/MGST1/CYP1B1/GSTO2/GSTM4/ADH5/ADH1C	16
