# Supplementary material for: Integrated DNA Methylation and Gene Expression Analysis Identified S100A8 and S100A9 in the Pathogenesis of Obesity
Source: Front Cardiovasc Med. 2021 May 13;8:631650. doi: 10.3389/fcvm.2021.631650 (PMC8163519; doi:10.3389/fcvm.2021.631650)
Supplement: Supplementary Table 3 — The analysis for Disease Ontology. [file Data_Sheet_3.CSV]

ID	Description	GeneRatio	BgRatio	pvalue	p.adjust	qvalue	geneID	Count
DOID:9352	type 2 diabetes mellitus	50/841	215/8007	3.51E-08	2.86E-05	2.29E-05	PLA2G2A/SERPINB2/SOD3/SCD/ITGB1/TNMD/HSD11B1/PINK1/APLN/SHH/S100A8/LEP/MIF/NEUROD1/APOE/RORC/S100A9/HSPA1B/SOD2/ITGA2B/ITGB3/IL1RAP/PTX3/ICAM1/HSPB2/IL4R/LRRC7/SLC16A1/HSPA5/KLF2/MICB/APOC1/TXNIP/MAP3K1/ITPR3/HSPB1/LRP2/ATP1A2/ADA/LNPEP/LMNA/SMAD7/LTF/CFI/MMP14/IL15/IL18/PBX1/ACACA/CBLB	50
DOID:4905	pancreatic carcinoma	50/841	237/8007	8.71E-07	0.000355532	0.000284352	MUC1/NQO1/TGM2/JUN/PKM/CX3CR1/TP53/PALLD/TERT/SHH/TOP2A/LIF/TYMP/TNFRSF10B/BCL2/RRM2/HMGA2/TYMS/HIF1A/CCR5/EZR/C3/HSPB1/FAP/CCNI/AKAP12/CTNNA1/MUC4/EPHA1/CFLAR/SLC28A3/HDAC1/NRP2/CYP1B1/AKT2/STAT3/MSLN/FBXW7/MMP14/JDP2/PIWIL1/PIK3CA/NGF/DNMT1/IL18/ITGA3/DYRK1B/LCN2/EPHA5/SIM2	50
DOID:1793	pancreatic cancer	61/841	319/8007	1.91E-06	0.000520756	0.000416498	MUC1/NQO1/TGM2/JUN/NDRG2/PKM/CX3CR1/ITGB1/TP53/PALLD/TERT/SHH/TOP2A/LIF/TYMP/TNFRSF10B/BCL2/SOD2/RRM2/HMGA2/TYMS/IL4R/HIF1A/CCR5/CLDN1/HSPA5/APOC1/TXNIP/EZR/MAP3K1/C3/HSPB1/FAP/CCNI/AKAP12/CTNNA1/MUC4/HSP90AA1/EPHA1/CFLAR/SMAD7/SLC28A3/HDAC1/NRP2/CYP1B1/AKT2/STAT3/MSLN/FBXW7/MMP14/JDP2/PIWIL1/PIK3CA/NGF/DNMT1/IL18/ITGA3/DYRK1B/LCN2/EPHA5/SIM2	61
DOID:3908	non-small cell lung carcinoma	76/841	431/8007	2.74E-06	0.000559928	0.000447827	VDR/MUC1/NQO1/PDPN/GSN/DNAJB4/SOX9/KRT18/ERCC2/SCD/ITGB1/TP53/EYA2/DDR2/TNC/KRT8/PTPN11/YAP1/TERT/SFRP1/S100A8/CYP2E1/LEP/TOP2A/TYMP/MIF/APOE/CCNB2/RALBP1/S100A9/BCL2/SOD2/RRM2/MVP/HIF1A/CCR5/CYP2A13/TLR8/DPP4/HSPB1/BID/WWOX/FOSL1/MKI67/STMN1/KRT7/MAGEA1/MACC1/EML4/FSCN1/PDGFB/POU2F1/CDC25B/UBE2C/HSP90AA1/CFLAR/AURKB/CSK/PRSS3/ERCC1/CD109/CYP1B1/FHIT/KCNH5/CXCR3/STAT3/MSLN/PRKCA/BVES/MBD2/VSNL1/M…	76
DOID:3856	male reproductive organ cancer	74/841	435/8007	1.41E-05	0.002296792	0.001836959	VDR/MUC1/JUN/CXCL10/PMEPA1/SOD3/BRIP1/SCD/ITGB1/TP53/TERT/SHH/S100A8/LEP/TYMP/MIF/PIK3R1/APOE/JUND/S100A9/BCL2/SERPINA3/SOD2/MMP15/AQP3/PRMT5/EGR1/ITGB3/ADAMTS9/RELB/ICAM1/USP9Y/MMP24/HIF1A/NPM1/HSPA5/COL1A1/TXNIP/MAP3K1/IGFBP4/IL16/HSPB1/GCNT1/IFI16/MKI67/LRP2/PURA/FGF1/MAGEA1/MMP12/LIMK1/ASAH1/STS/VAV3/MUC4/HSPD1/CFLAR/SMAD7/ERCC1/MAOA/SMARCA4/FHIT/MAPK1/MMP14/PIK3CA/STK26/IL15/IL18/MUC6/EZH2/P…	74
DOID:4074	pancreas adenocarcinoma	35/841	161/8007	1.96E-05	0.002668469	0.002134224	MUC1/NQO1/TGM2/JUN/PKM/CX3CR1/TP53/PALLD/SHH/TOP2A/TYMP/TNFRSF10B/BCL2/RRM2/HMGA2/HIF1A/CCR5/C3/FAP/AKAP12/MUC4/EPHA1/SLC28A3/HDAC1/NRP2/CYP1B1/AKT2/STAT3/FBXW7/MMP14/NGF/ITGA3/DYRK1B/LCN2/EPHA5	35
DOID:5517	stomach carcinoma	33/841	153/8007	3.99E-05	0.004278877	0.003422218	MUC1/JUN/ITGB1/TP53/TERT/S100A8/LEP/TOP2A/KLF4/MIF/TNFRSF10B/BCL2/SOD2/SLC9A1/CASP1/ITGB3/TYMS/ICAM1/HIF1A/HSPA5/HSPB1/BID/MKI67/NET1/CCDC136/SMAD7/STAT3/KRT17/MAPK1/IL18/MUC6/ITGA3/POLB	33
DOID:680	tauopathy	72/841	434/8007	4.37E-05	0.004278877	0.003422218	PLA2G2A/HP/CRYAB/TIMP1/GSN/NDRG2/SERPINA1/CX3CR1/ITSN1/ITGB1/TP53/NGFR/WWC1/UCHL1/RGS4/GAPDH/ACE/MIF/SORL1/APOE/S100A9/SERPINA3/SOD2/CDK5/SLC6A4/BACE2/HNMT/SIGMAR1/ICAM1/HSPB2/BCL2L2/RAB7A/CCR5/HSPA5/CBS/APOC1/AGRN/C3/CYP7B1/DLG4/LRP2/STMN1/PURA/FGF1/DHCR24/NEFM/STOX1/CDK1/GPC1/C1R/ARPP19/ADRB1/ELK1/MAOB/SOAT1/HSP90AA1/ALDH2/NOS1/MAPT/MAOA/CETP/NRG1/LTF/HTR2C/ABCA2/VSNL1/MAPK1/GAB2/ALOX5/CYBB/IL1…	72
DOID:2645	benign mesothelioma	17/841	57/8007	4.72E-05	0.004278877	0.003422218	MUC1/PKM/TM4SF1/ITGB1/TP53/YAP1/ANGPT1/SOD2/MKI67/PDZK1IP1/CFLAR/COBLL1/MSLN/MAPK1/MMP14/PIK3CA/ITGA3	17
DOID:10652	Alzheimer's disease	71/841	430/8007	5.78E-05	0.004716302	0.003772068	PLA2G2A/HP/CRYAB/TIMP1/GSN/NDRG2/SERPINA1/CX3CR1/ITSN1/ITGB1/TP53/NGFR/WWC1/UCHL1/RGS4/GAPDH/ACE/MIF/SORL1/APOE/S100A9/SERPINA3/SOD2/CDK5/SLC6A4/BACE2/HNMT/SIGMAR1/ICAM1/BCL2L2/RAB7A/CCR5/HSPA5/CBS/APOC1/AGRN/C3/CYP7B1/DLG4/LRP2/STMN1/PURA/FGF1/DHCR24/NEFM/STOX1/CDK1/GPC1/C1R/ARPP19/ADRB1/ELK1/MAOB/SOAT1/HSP90AA1/ALDH2/NOS1/MAPT/MAOA/CETP/NRG1/LTF/HTR2C/ABCA2/VSNL1/MAPK1/GAB2/ALOX5/CYBB/IL18/POLB	71
DOID:10283	prostate cancer	70/841	425/8007	7.07E-05	0.005246416	0.00419605	VDR/MUC1/JUN/CXCL10/PMEPA1/SOD3/BRIP1/SCD/ITGB1/TP53/SHH/S100A8/LEP/TYMP/MIF/PIK3R1/APOE/JUND/S100A9/BCL2/SERPINA3/SOD2/MMP15/AQP3/EGR1/ITGB3/ADAMTS9/RELB/ICAM1/MMP24/HIF1A/NPM1/HSPA5/COL1A1/TXNIP/MAP3K1/IGFBP4/IL16/HSPB1/GCNT1/IFI16/MKI67/LRP2/PURA/FGF1/MAGEA1/MMP12/LIMK1/ASAH1/STS/VAV3/MUC4/HSPD1/CFLAR/SMAD7/ERCC1/MAOA/SMARCA4/FHIT/MAPK1/MMP14/STK26/IL15/IL18/MUC6/EZH2/PBX1/RUNX2/PCBP2/SIM2	70
DOID:299	adenocarcinoma	33/841	158/8007	7.81E-05	0.005313582	0.004249769	MUC1/PDPN/JUN/KRT18/MITF/ITGB1/TP53/KRT8/S100A8/LEP/TNFRSF10B/BCL2/SOD2/AQP3/HMGA2/ITGB3/HIF1A/CLDN1/HSPB1/BID/MKI67/KRT7/NET1/ASAH1/CDC25B/SHMT1/MUC4/PODXL/MSLN/PIK3CA/MUC6/ITGA3/DYRK1B	33
DOID:263	kidney cancer	71/841	437/8007	9.77E-05	0.006041875	0.004832253	VDR/MUC1/NDRG2/SOX9/HPSE/KRT18/SLC2A5/MITF/FCGR3B/ITGB1/TP53/TNC/UCHL1/ASS1/DUSP1/TERT/SFRP1/SHH/GREM1/ACE/LEP/TK1/ANGPT1/APOE/CITED1/RALBP1/BCL2/SOD2/HNF4A/EGR1/TYMS/IL4R/ANLN/CD70/HIF1A/NNMT/CLDN1/HSPA5/MAPK10/APOC1/IGFBP4/IL16/HSPB1/FAM107A/IFI16/MKI67/ANGPT2/KRT7/ROR2/LNPEP/FSCN1/BASP1/SOAT1/HSP90AA1/BTG3/CYP1B1/PODXL/CXCR3/PRTN3/LTF/STAT3/MSLN/FBXW7/MAPK1/MMP14/PIK3CA/ALOX5/WTAP/IL18/EZH2/MU…	71
DOID:3996	urinary system cancer	79/841	500/8007	0.00010366	0.006041875	0.004832253	VDR/MUC1/NDRG2/SOX9/HPSE/CALR/KRT18/SLC2A5/MITF/FCGR3B/ITGB1/TP53/TNC/UCHL1/ASS1/DUSP1/TERT/SFRP1/SHH/GREM1/ACE/LEP/TK1/ANGPT1/APOE/CITED1/RALBP1/BCL2/SOD2/HNF4A/EGR1/TYMS/IL4R/ANLN/CD70/HIF1A/NNMT/CLDN1/IRF1/HSPA5/MAPK10/APOC1/CKAP4/IGFBP4/IL16/HSPB1/FAM107A/IFI16/MKI67/ANGPT2/KRT7/ROR2/LNPEP/FSCN1/BASP1/SOAT1/HSP90AA1/BTG3/CFLAR/CYP1B1/CASP5/PODXL/CXCR3/PRTN3/LTF/STAT3/MSLN/FABP4/FBXW7/MAPK1/MM…	79
DOID:10286	prostate carcinoma	27/841	122/8007	0.000124777	0.006787862	0.005428889	BRIP1/SCD/ITGB1/TP53/S100A8/TYMP/MIF/S100A9/BCL2/SERPINA3/SOD2/MMP15/EGR1/MMP24/COL1A1/TXNIP/GCNT1/FGF1/CFLAR/ERCC1/FHIT/MAPK1/MMP14/STK26/IL15/EZH2/SIM2	27
DOID:5157	benign pleural mesothelioma	13/841	41/8007	0.000184494	0.009145697	0.00731467	PKM/TM4SF1/TP53/YAP1/ANGPT1/SOD2/MKI67/PDZK1IP1/COBLL1/MSLN/MAPK1/MMP14/PIK3CA	13
DOID:120	female reproductive organ cancer	72/841	455/8007	0.000201706	0.009145697	0.00731467	CXCL1/SERPINB2/VCAN/VDR/MUC1/SLPI/TGM2/PDPN/TIMP1/JUN/CXCL10/ERCC2/ITGB1/TP53/ARHGEF6/DUSP1/TERT/S100A8/LEP/KLK7/ALDH1A1/TOP2A/LIF/OVGP1/TYMP/TK1/MIF/BCL2/SOD2/TSC22D3/CHI3L1/CASP1/ITGB3/TYMS/MYD88/HIF1A/DPP4/HSPB1/WWOX/MCM5/IFI16/ASCL2/MKI67/STMN1/KRT7/ERVW-1/TSC22D1/LNPEP/MMP12/CDK1/STS/ETV4/CFLAR/SMAD7/AURKB/ERCC1/PLA2G16/STAT3/MSLN/MAPK1/MMP14/PIK3CA/NTRK2/GAB2/VIL1/IL15/HAS2/IL18/TIMP3/MUC16…	72
DOID:201	connective tissue cancer	61/841	370/8007	0.000201743	0.009145697	0.00731467	VDR/MUC1/PDPN/TIMP1/JUN/SOX9/PKM/TM4SF1/WISP1/ERCC2/ITGB1/TP53/SIX1/TNC/UCHL1/ASS1/ERBB4/YAP1/DUSP1/TERT/TOP2A/ANGPT1/TNFRSF10B/BCL2/SOD2/LYN/TNFRSF11A/HMGA2/ITGB3/ICAM1/MVP/HIF1A/NPM1/COL1A1/MICB/EZR/HSPB1/BID/WWOX/CCNA2/MKI67/GADD45B/ROR2/PDGFB/PDZK1IP1/COBLL1/STAT3/MSLN/PRKCG/FBXW7/PRKCA/KCMF1/MBD2/MAPK1/PDGFC/HAS2/RAPH1/ACTA2/EZH2/RUNX2/DYRK1B	61
DOID:5672	large intestine cancer	50/841	288/8007	0.000215366	0.009249411	0.00739762	VDR/MUC1/JUN/SOX9/CALR/KRT18/PMEPA1/WISP1/ITGB1/UBD/TP53/ZEB1/PALLD/SHH/IL18BP/LEP/TYMP/APOE/TNFRSF10B/BCL2/SOD2/NECTIN2/CHI3L1/TYMS/ASPH/ICAM1/SLC16A1/HIF1A/CLDN1/DPP4/BID/KRT7/CITED2/LMNA/FSCN1/HSP90AA1/HSPD1/NFATC2/CFLAR/HDAC1/CA8/RPS6KA6/PODXL/STAT3/MMP14/EFNB3/IL15/HAS2/TIMP3/LCN2	50
DOID:10534	stomach cancer	48/841	274/8007	0.000230726	0.009413622	0.007528954	PLA2G2A/MUC1/SLPI/JUN/ITGB1/TP53/TERT/SFRP1/SHH/S100A8/LEP/TOP2A/KLF4/MIF/TNFRSF10B/BCL2/SOD2/SLC9A1/PRMT5/CASP1/ITGB3/TYMS/ASPH/ICAM1/HIF1A/HSPA5/MICB/ITPR3/HSPB1/BID/CCNA2/MKI67/NET1/MAGEA1/CCDC136/CFLAR/SMAD7/ARPC1B/STAT3/KRT17/CFI/KCMF1/MAPK1/MMP14/IL18/MUC6/ITGA3/POLB	48
DOID:0060100	musculoskeletal system cancer	69/841	439/8007	0.000334638	0.013003095	0.010399792	VDR/MUC1/PDPN/TIMP1/JUN/SOX9/HPSE/PKM/TM4SF1/WISP1/OBSCN/ERCC2/ITGB1/TP53/SIX1/TNC/UCHL1/ASS1/ERBB4/PTPN11/YAP1/DUSP1/TERT/TOP2A/ANGPT1/CDH3/TNFRSF10B/BCL2/SOD2/LYN/TNFRSF11A/HMGA2/ITGB3/ICAM1/MVP/HIF1A/NPM1/COL1A1/MICB/EZR/HSPB1/BID/WWOX/CCNA2/MKI67/GADD45B/ROR2/FSCN1/PDGFB/PDZK1IP1/COBLL1/SMARCA4/CXCR3/CXCL11/STAT3/MSLN/PRKCG/FBXW7/PRKCA/KCMF1/MBD2/MAPK1/PDGFC/HAS2/RAPH1/ACTA2/EZH2/RUNX2/DYRK1B	69
DOID:9256	colorectal cancer	49/841	287/8007	0.000372487	0.013274519	0.010616875	VDR/MUC1/JUN/SOX9/CALR/KRT18/PMEPA1/WISP1/ITGB1/UBD/TP53/ZEB1/PALLD/SHH/IL18BP/LEP/TYMP/APOE/TNFRSF10B/BCL2/SOD2/NECTIN2/TYMS/ASPH/ICAM1/SLC16A1/HIF1A/CLDN1/DPP4/BID/KRT7/CITED2/LMNA/FSCN1/HSP90AA1/HSPD1/NFATC2/CFLAR/HDAC1/CA8/RPS6KA6/PODXL/STAT3/MMP14/EFNB3/IL15/HAS2/TIMP3/LCN2	49
DOID:184	bone cancer	43/841	243/8007	0.000386774	0.013274519	0.010616875	VDR/MUC1/PDPN/TIMP1/JUN/ERCC2/ITGB1/TP53/SIX1/TNC/ASS1/ERBB4/DUSP1/TNFRSF10B/BCL2/SOD2/TNFRSF11A/ITGB3/MVP/HIF1A/NPM1/COL1A1/MICB/EZR/HSPB1/BID/WWOX/MKI67/ROR2/PDGFB/STAT3/PRKCG/FBXW7/PRKCA/KCMF1/MAPK1/PDGFC/HAS2/RAPH1/ACTA2/EZH2/RUNX2/DYRK1B	43
DOID:2994	germ cell cancer	65/841	410/8007	0.000390427	0.013274519	0.010616875	PLA2G2A/MUC1/SLPI/AQP9/PDPN/JUN/NDRG2/PKM/KRT18/TM4SF1/MITF/ITGB1/TP53/TNC/KRT8/ASS1/SFRP1/IL1RL1/SHH/DDX39A/LEP/GPRC5A/KLF4/NEUROD1/PIK3R1/APOE/BCL2/SOD2/RRM2/PRMT5/GDF11/ITGB3/DND1/SLC16A1/CLDN1/IRF1/HSPA5/CBS/MICB/ITIH5/CD1D/ASCL2/MKI67/KRT7/SOX17/SHMT1/VAV3/MUC4/HSP90AA1/PDZK1IP1/ETV4/HDAC1/SMARCA4/RPRM/ARPC1B/PODXL/MMP14/DNMT1/IL15/ACTR3/IL18/MUC6/ITGA3/RUNX2/LCN2	65
DOID:688	embryonal cancer	60/841	373/8007	0.000443742	0.014205831	0.011361733	PLA2G2A/MUC1/SLPI/AQP9/PDPN/JUN/NDRG2/PKM/KRT18/TM4SF1/MITF/ITGB1/TNC/KRT8/ASS1/SFRP1/IL1RL1/SHH/DDX39A/LEP/GPRC5A/NEUROD1/PIK3R1/APOE/BCL2/SOD2/RRM2/PRMT5/GDF11/ITGB3/SLC16A1/CLDN1/IRF1/HSPA5/CBS/MICB/ITIH5/CD1D/ASCL2/MKI67/SOX17/SHMT1/VAV3/MUC4/HSP90AA1/PDZK1IP1/HDAC1/SMARCA4/RPRM/ARPC1B/PODXL/MMP14/DNMT1/IL15/ACTR3/IL18/MUC6/ITGA3/RUNX2/LCN2	60
DOID:2394	ovarian cancer	52/841	312/8007	0.000452637	0.014205831	0.011361733	CXCL1/VCAN/VDR/TGM2/PDPN/TIMP1/ERCC2/ITGB1/TP53/ARHGEF6/DUSP1/TERT/KLK7/ALDH1A1/LIF/TYMP/TK1/MIF/BCL2/TSC22D3/CHI3L1/CASP1/ITGB3/TYMS/MYD88/HIF1A/DPP4/HSPB1/WWOX/MCM5/MKI67/STMN1/KRT7/TSC22D1/MMP12/CDK1/ETV4/CFLAR/AURKB/ERCC1/PLA2G16/STAT3/MSLN/MAPK1/MMP14/PIK3CA/GAB2/IL15/HAS2/IL18/MUC16/LCN2	52
DOID:3459	breast carcinoma	61/841	383/8007	0.000519859	0.014772805	0.011815195	VDR/MUC1/HPSE/KRT18/TMPRSS3/ITGB1/CA12/TP53/KRT8/PINK1/ERBB4/APLN/PTPN11/SRD5A1/TERT/FANCD2/S100A8/TOP2A/LIF/TYMP/BTG2/S100A9/BCL2/SOD2/SLC9A1/TFAP2C/TNFRSF11A/TRAF4/EGR1/ITGB3/ICAM1/SLC16A1/SLC9A3R1/HIF1A/NPM1/ITIH5/TRIM25/KCNJ3/CCNA2/MKI67/KRT7/STAT5B/FSCN1/STS/CDC25B/BRMS1/HSP90AA1/FOXF1/PTTG1/MAOA/ITGA8/RPS6KA6/STAT3/MAPK1/MMP14/OPTN/DYRK1B/MUC16/H2AFX/RAPGEF1/LOXL2	61
DOID:8857	lupus erythematosus	20/841	87/8007	0.000544206	0.014772805	0.011815195	SERPINB2/JUN/ITGB1/PAPPA/MIF/APOE/PROCR/BCL2/SOD2/LYN/ITGB3/ICAM1/IL4R/ITPR3/IL16/IGHG1/ADA/SEPT2/IL18/LCN2	20
DOID:9074	systemic lupus erythematosus	19/841	81/8007	0.000569144	0.014772805	0.011815195	SERPINB2/JUN/ITGB1/PAPPA/MIF/APOE/PROCR/BCL2/SOD2/LYN/ITGB3/ICAM1/IL4R/ITPR3/IL16/ADA/SEPT2/IL18/LCN2	19
DOID:1520	colon carcinoma	32/841	168/8007	0.000577842	0.014772805	0.011815195	VDR/MUC1/SOX9/CALR/KRT18/UBD/TP53/ZEB1/PALLD/SHH/IL18BP/TYMP/TNFRSF10B/NECTIN2/TYMS/ASPH/HIF1A/DPP4/KRT7/LMNA/HSPD1/NFATC2/CFLAR/HDAC1/RPS6KA6/PODXL/STAT3/MMP14/EFNB3/IL15/HAS2/TIMP3	32
DOID:10155	intestinal cancer	50/841	300/8007	0.000579726	0.014772805	0.011815195	VDR/MUC1/JUN/SOX9/CALR/KRT18/PMEPA1/WISP1/ITGB1/UBD/TP53/ZEB1/PALLD/SHH/IL18BP/LEP/TYMP/APOE/TNFRSF10B/BCL2/SOD2/NECTIN2/CHI3L1/TYMS/ASPH/ICAM1/SLC16A1/HIF1A/CLDN1/DPP4/BID/KRT7/CITED2/LMNA/FSCN1/HSP90AA1/HSPD1/NFATC2/CFLAR/HDAC1/CA8/RPS6KA6/PODXL/STAT3/MMP14/EFNB3/IL15/HAS2/TIMP3/LCN2	50
DOID:10591	pre-eclampsia	47/841	278/8007	0.000610138	0.014772805	0.011815195	VCAN/HP/AQP9/CALR/CXCL10/SOD3/TPBG/CX3CR1/ERCC2/PAPPA/VCAM1/APLN/NOD2/ACE/LEP/LIF/MIF/ANGPT1/APOE/SOD2/TFAP2C/PTX3/ICAM1/HIF1A/HSPA5/IL16/HSPB1/DYSF/SYNPO/ANGPT2/ADA/ERVW-1/STOX1/LNPEP/NOS1/TAP1/DDAH2/FABP4/CFI/MAPK1/SERBP1/IL15/ADD1/IL18/KIR2DL4/MUC16/LCN2	47
DOID:2151	malignant ovarian surface epithelial-stromal neoplasm	48/841	286/8007	0.000633637	0.014772805	0.011815195	CXCL1/VCAN/VDR/TGM2/PDPN/TIMP1/ERCC2/ITGB1/TP53/ARHGEF6/DUSP1/TERT/KLK7/ALDH1A1/LIF/TYMP/TK1/MIF/BCL2/TSC22D3/CHI3L1/ITGB3/TYMS/MYD88/HIF1A/DPP4/HSPB1/WWOX/MCM5/MKI67/STMN1/TSC22D1/MMP12/CDK1/ETV4/CFLAR/AURKB/ERCC1/PLA2G16/STAT3/MSLN/MAPK1/MMP14/PIK3CA/GAB2/HAS2/IL18/MUC16	48
DOID:2152	ovary epithelial cancer	48/841	286/8007	0.000633637	0.014772805	0.011815195	CXCL1/VCAN/VDR/TGM2/PDPN/TIMP1/ERCC2/ITGB1/TP53/ARHGEF6/DUSP1/TERT/KLK7/ALDH1A1/LIF/TYMP/TK1/MIF/BCL2/TSC22D3/CHI3L1/ITGB3/TYMS/MYD88/HIF1A/DPP4/HSPB1/WWOX/MCM5/MKI67/STMN1/TSC22D1/MMP12/CDK1/ETV4/CFLAR/AURKB/ERCC1/PLA2G16/STAT3/MSLN/MAPK1/MMP14/PIK3CA/GAB2/HAS2/IL18/MUC16	48
DOID:4001	ovarian carcinoma	48/841	286/8007	0.000633637	0.014772805	0.011815195	CXCL1/VCAN/VDR/TGM2/PDPN/TIMP1/ERCC2/ITGB1/TP53/ARHGEF6/DUSP1/TERT/KLK7/ALDH1A1/LIF/TYMP/TK1/MIF/BCL2/TSC22D3/CHI3L1/ITGB3/TYMS/MYD88/HIF1A/DPP4/HSPB1/WWOX/MCM5/MKI67/STMN1/TSC22D1/MMP12/CDK1/ETV4/CFLAR/AURKB/ERCC1/PLA2G16/STAT3/MSLN/MAPK1/MMP14/PIK3CA/GAB2/HAS2/IL18/MUC16	48
DOID:3083	chronic obstructive pulmonary disease	39/841	220/8007	0.000686447	0.015559474	0.012444368	SLPI/CXCL10/SERPINA1/KRT18/SOD3/CX3CR1/VCAM1/IL1RL1/CYP2E1/F11/ACE/LEP/TNFRSF10B/BCL2/SOD2/SLC6A4/CHI3L1/ICAM1/IL4R/HIF1A/NNMT/CCR5/COL1A1/IL16/HSPB1/ANGPT2/ADA/MMP12/HSP90AA1/NOS1/TNNT2/CYP1B1/CXCR3/CXCL11/GSTO2/PDE4D/MMP14/IL18/MUC16	39
DOID:4451	renal carcinoma	60/841	380/8007	0.000722578	0.015935781	0.012745335	VDR/MUC1/NDRG2/HPSE/KRT18/SLC2A5/MITF/FCGR3B/ITGB1/TP53/TNC/UCHL1/ASS1/DUSP1/TERT/SFRP1/SHH/GREM1/ACE/LEP/TK1/ANGPT1/APOE/RALBP1/BCL2/SOD2/TYMS/IL4R/ANLN/CD70/HIF1A/NNMT/CLDN1/HSPA5/MAPK10/APOC1/IGFBP4/IL16/HSPB1/FAM107A/MKI67/ANGPT2/KRT7/ROR2/LNPEP/FSCN1/SOAT1/BTG3/CYP1B1/CXCR3/LTF/STAT3/MSLN/MAPK1/MMP14/PIK3CA/ALOX5/IL18/EZH2/MUC16	60
DOID:4450	renal cell carcinoma	55/841	342/8007	0.000766319	0.016455685	0.013161151	VDR/MUC1/NDRG2/HPSE/KRT18/SLC2A5/MITF/FCGR3B/ITGB1/TP53/TNC/UCHL1/ASS1/DUSP1/TERT/SFRP1/SHH/GREM1/ACE/LEP/TK1/APOE/RALBP1/BCL2/SOD2/TYMS/IL4R/ANLN/CD70/HIF1A/NNMT/CLDN1/HSPA5/MAPK10/APOC1/IGFBP4/IL16/HSPB1/FAM107A/MKI67/KRT7/ROR2/LNPEP/FSCN1/SOAT1/CXCR3/LTF/STAT3/MSLN/MAPK1/MMP14/PIK3CA/IL18/EZH2/MUC16	55
DOID:5158	pleural cancer	11/841	36/8007	0.000816362	0.016653775	0.013319583	PKM/TM4SF1/TP53/YAP1/ANGPT1/SOD2/MKI67/PDZK1IP1/COBLL1/MSLN/MAPK1	11
DOID:7474	malignant pleural mesothelioma	11/841	36/8007	0.000816362	0.016653775	0.013319583	PKM/TM4SF1/TP53/YAP1/ANGPT1/SOD2/MKI67/PDZK1IP1/COBLL1/MSLN/MAPK1	11
DOID:219	colon cancer	47/841	282/8007	0.000840023	0.016718498	0.013371348	VDR/MUC1/JUN/SOX9/CALR/KRT18/PMEPA1/ITGB1/UBD/TP53/ZEB1/PALLD/SHH/IL18BP/LEP/TYMP/TNFRSF10B/BCL2/SOD2/NECTIN2/TYMS/ASPH/ICAM1/SLC16A1/HIF1A/CLDN1/DPP4/BID/KRT7/CITED2/LMNA/FSCN1/HSP90AA1/HSPD1/NFATC2/CFLAR/HDAC1/CA8/RPS6KA6/PODXL/STAT3/MMP14/EFNB3/IL15/HAS2/TIMP3/LCN2	47
DOID:18	urinary system disease	72/841	478/8007	0.000873733	0.016975381	0.013576801	VDR/MUC1/HP/TIMP1/JUN/HPSE/CXCL10/KRT18/FCGR3B/ITGB1/UBD/TP53/NGFR/SIX1/VCAM1/DUSP1/TERT/IL1RL1/GREM1/IL18BP/S100A8/ACE/LEP/MIF/APOE/APOL1/JUND/S100A9/SOD2/SLC9A1/HIST1H3E/CHI3L1/WNK4/PTX3/ICAM1/HIF1A/CCR5/C3/RGS2/SYNPO/ANGPT2/LRP2/ADA/G6PD/KCNJ1/PSMB8/TINAG/AKAP12/CBX4/SLC2A9/ALDH2/NOS1/CETP/SMARCA4/GLI2/ACACB/ITGA8/CMIP/CXCR3/STAT3/MSLN/PDE4D/PRKCA/MMP14/NGF/ADD1/IL18/HYOU1/RUNX2/MUC16/LCN2/SLC…	72
DOID:2348	arteriosclerotic cardiovascular disease	55/841	345/8007	0.000947096	0.017526803	0.014017825	PLA2G2A/CXCL1/CX3CR1/SCD/NGB/CA12/TP53/PAPPA/TNC/VCAM1/PALLD/HNRNPC/TERT/S100A8/ACE/LEP/MIF/APOE/S100A9/SOD2/SLC6A4/CHI3L1/ITGB5/ITGB3/PTX3/FPR1/ICAM1/CCR5/KLF2/APOC1/HSPB1/TOR2A/ANGPT2/MMP12/MNDA/TNFRSF12A/PDGFB/LYZ/NCEH1/ALDH2/HSPD1/ABCG5/TNNT2/CETP/NRG1/HDAC5/CXCR3/PDE4D/MMP14/NGF/ALOX5/PDGFC/HAS2/ACTA2/IL18	55
DOID:3620	central nervous system cancer	25/841	124/8007	0.00096349	0.017526803	0.014017825	AQP9/NDRG2/TP53/NGFR/APLN/YAP1/TERT/SHH/BCL2/RAC2/EPB41L3/HSPA5/CBS/DPP4/MKI67/LRP2/FAP/SEPT2/STS/MAPT/MSLN/MMP14/NTRK2/ITGA3/TIMP3	25
DOID:374	nutrition disease	54/841	338/8007	0.000998732	0.017526803	0.014017825	VDR/HP/AQP9/NQO1/LMO3/SCD/TNMD/HSD11B1/VCAM1/PINK1/APLN/DUSP1/S100A8/ACE/LEP/MIF/PIK3R1/APOE/S100A9/HSPA1B/SOD2/SLC6A4/NMB/CDKN3/GABRA2/ICAM1/TUB/SLC16A1/HIF1A/APOC1/C3/DPP4/LBP/ACO1/ATP1A2/PFKP/LMNA/OTC/ADRB1/SLC25A13/PNPLA4/MAOA/CETP/STAT3/FABP4/HTR2C/MAPK1/MMP14/NTRK2/IL15/IL18/PBX1/OPRM1/LCN2	54
DOID:10871	age related macular degeneration	17/841	72/8007	0.001009509	0.017526803	0.014017825	CFB/CX3CR1/ERCC2/TNMD/CFHR1/ACE/APOE/SOD2/ICAM1/HIF1A/C3/CFP/C2/VLDLR/CFI/KLF5/TIMP3	17
DOID:2007	degeneration of macula and posterior pole	17/841	72/8007	0.001009509	0.017526803	0.014017825	CFB/CX3CR1/ERCC2/TNMD/CFHR1/ACE/APOE/SOD2/ICAM1/HIF1A/C3/CFP/C2/VLDLR/CFI/KLF5/TIMP3	17
DOID:3498	pancreatic ductal adenocarcinoma	21/841	98/8007	0.001067109	0.018067364	0.014450162	NQO1/TGM2/PKM/CX3CR1/TP53/SHH/TYMP/TNFRSF10B/HMGA2/HIF1A/AKAP12/EPHA1/HDAC1/NRP2/CYP1B1/AKT2/STAT3/MMP14/ITGA3/DYRK1B/EPHA5	21
DOID:16	integumentary system disease	61/841	394/8007	0.001084927	0.018067364	0.014450162	VDR/PDPN/TIMP1/SOX9/CXCL10/KRT18/CX3CR1/MC2R/ITGB1/TP53/NGFR/IL1RL1/NOD2/ACE/LEP/KLK7/ALDH1A1/LIF/MIF/CDH3/FCGR1B/BCL2/CAVIN1/SOD2/AQP3/ATP6V0A2/CCL27/SLC6A4/HNMT/ITGB3/ICAM1/IL4R/KRT6A/COL1A1/APOC1/C3/DPP4/IL16/HSPB1/MCM5/MKI67/LMNA/MMP12/IL17F/HSPD1/NAT1/SLC28A3/PYCR1/CXCR3/LTF/CHRM3/MAPK1/PIK3CA/NGF/ALOX5/DNMT1/IL15/DSC3/IL18/LMNB2/LCN2	61
DOID:4448	macular degeneration	17/841	74/8007	0.001397589	0.022530604	0.018019833	CFB/CX3CR1/ERCC2/TNMD/CFHR1/ACE/APOE/SOD2/ICAM1/HIF1A/C3/CFP/C2/VLDLR/CFI/KLF5/TIMP3	17
DOID:2355	anemia	41/841	244/8007	0.001503545	0.022530604	0.018019833	CFB/VDR/NQO1/BRIP1/IPO4/CSF3R/TP53/ZEB1/VCAM1/CFHR1/TERT/FANCD2/ACE/LEP/MIF/FANCI/CD47/AQP3/ITGA2B/EGR1/ITGB3/ICAM1/IL4R/NPM1/CD1C/TLR8/C3/ACO1/MCM4/FANCG/G6PD/HSP90AA1/NFATC2/TNNT2/SLC28A3/LGALS9/LTF/CFI/IL15/IL18/LCN2	41
DOID:1936	atherosclerosis	54/841	344/8007	0.001506924	0.022530604	0.018019833	PLA2G2A/CXCL1/CX3CR1/SCD/NGB/CA12/TP53/PAPPA/TNC/VCAM1/PALLD/HNRNPC/TERT/S100A8/ACE/LEP/MIF/APOE/S100A9/SOD2/SLC6A4/CHI3L1/ITGB5/ITGB3/PTX3/FPR1/ICAM1/CCR5/KLF2/APOC1/HSPB1/TOR2A/ANGPT2/MMP12/MNDA/TNFRSF12A/PDGFB/NCEH1/ALDH2/HSPD1/ABCG5/TNNT2/CETP/NRG1/HDAC5/CXCR3/PDE4D/MMP14/NGF/ALOX5/PDGFC/HAS2/ACTA2/IL18	54
DOID:0050624	gastrointestinal system benign neoplasm	13/841	50/8007	0.001521258	0.022530604	0.018019833	CXCL1/MUC1/TP53/TERT/KLF4/BCL2/HMGA2/HIF1A/GDF5/CCNA2/ASCL2/TNXB/SIM2	13
DOID:4766	embryoma	55/841	352/8007	0.001523462	0.022530604	0.018019833	PLA2G2A/MUC1/SLPI/AQP9/PDPN/JUN/NDRG2/PKM/KRT18/TM4SF1/MITF/ITGB1/TNC/KRT8/ASS1/SFRP1/IL1RL1/SHH/DDX39A/LEP/GPRC5A/NEUROD1/PIK3R1/APOE/BCL2/SOD2/RRM2/GDF11/ITGB3/SLC16A1/CLDN1/IRF1/HSPA5/CBS/MICB/ITIH5/CD1D/ASCL2/MKI67/SHMT1/VAV3/MUC4/HSP90AA1/PDZK1IP1/SMARCA4/RPRM/ARPC1B/MMP14/IL15/ACTR3/IL18/MUC6/ITGA3/RUNX2/LCN2	55
DOID:4896	bile duct adenocarcinoma	25/841	128/8007	0.001546218	0.022530604	0.018019833	MUC1/NQO1/SERPINA1/WISP1/TP53/DUSP1/TERT/TYMP/BCL2/ASPH/EZR/WWOX/FSCN1/MUC4/NAT1/FHIT/PODXL/RAD51AP1/SCTR/PRKCA/MBD2/PIK3CA/NGF/DNMT1/LCN2	25
DOID:4947	cholangiocarcinoma	25/841	128/8007	0.001546218	0.022530604	0.018019833	MUC1/NQO1/SERPINA1/WISP1/TP53/DUSP1/TERT/TYMP/BCL2/ASPH/EZR/WWOX/FSCN1/MUC4/NAT1/FHIT/PODXL/RAD51AP1/SCTR/PRKCA/MBD2/PIK3CA/NGF/DNMT1/LCN2	25
DOID:3910	lung adenocarcinoma	32/841	178/8007	0.0015903	0.022766394	0.018208417	MUC1/NQO1/SOX9/ERCC2/SCD/ITGB1/TP53/EYA2/TERT/S100A8/TYMP/MIF/APOE/CCNB2/S100A9/SOD2/RRM2/HIF1A/CCR5/CYP2A13/HSPB1/BID/MKI67/STMN1/MACC1/CFLAR/ERCC1/CYP1B1/CXCR3/MSLN/MAPK1/PIK3CA	32
DOID:654	overnutrition	51/841	322/8007	0.001658987	0.02331444	0.01864674	VDR/HP/AQP9/NQO1/LMO3/SCD/TNMD/HSD11B1/VCAM1/PINK1/APLN/DUSP1/S100A8/ACE/LEP/MIF/PIK3R1/APOE/S100A9/HSPA1B/SOD2/SLC6A4/NMB/GABRA2/ICAM1/TUB/SLC16A1/HIF1A/APOC1/C3/DPP4/LBP/ATP1A2/PFKP/LMNA/ADRB1/SLC25A13/PNPLA4/MAOA/CETP/STAT3/FABP4/HTR2C/MAPK1/MMP14/NTRK2/IL15/IL18/PBX1/OPRM1/LCN2	51
DOID:0050736	autosomal dominant disease	62/841	409/8007	0.001685725	0.02331444	0.01864674	KRT18/BRIP1/MITF/OBSCN/ERCC2/FHL1/TP53/SIX1/UCHL1/MYOM1/ERBB4/PTPN11/GAPDH/TERT/FANCD2/ACE/LEP/ALDH1A1/TOP2A/MSX1/HMMR/BCL2/UBE2L6/CDK5/HMGA2/ITGB3/ICAM1/UHRF1/HIF1A/NPM1/HSPA5/COL1A1/GJB6/MAP3K1/NOLC1/ITPR3/SCO2/ASPM/KIF5B/FANCG/PITX2/POU2F1/ELK1/MAOB/TNNT2/HDAC1/ERCC1/SMARCA4/CYP1B1/FHIT/NRG1/DNM1L/STAT3/MBD2/MAPK1/PIK3CA/EZH2/CARD16/ECT2/ACACA/MUC16/H2AFX	62
DOID:865	vasculitis	24/841	122/8007	0.001718846	0.023376306	0.01869622	SERPINA1/CX3CR1/FCGR3B/NOD2/IL18BP/ACE/LEP/MIF/ANGPT1/RORC/PROCR/S100A9/SOD2/ITGB3/ICAM1/HIF1A/CCR5/IRF1/IL17F/HSPD1/CXCR3/PRTN3/IL15/IL18	24
DOID:0060084	cell type benign neoplasm	70/841	475/8007	0.001855387	0.024819606	0.019850562	VCAN/VDR/MUC1/NQO1/JUN/GSN/SOX9/PKM/TM4SF1/ERCC2/MC2R/ITGB1/PPP1R13L/HSD11B1/CXADR/TP53/ABI2/YAP1/TERT/SHH/ACE/LEP/TOP2A/THRA/MIF/NEUROD1/ANGPT1/CDH3/MSX1/COL5A1/CCNB2/BCL2/SOD2/HMGA2/EGR1/FABP6/HIF1A/CLDN1/COL1A1/DPP4/GDF5/SNAP25/CCNA2/MKI67/SSTR4/KRT7/FGF1/TNXB/FSCN1/PDGFB/STS/CTNNA1/ALDH2/PDZK1IP1/CFLAR/PTTG1/COBLL1/STAT3/MSLN/MAPK1/MMP14/PIK3CA/ALOX5/PDGFC/NCOR1/NRCAM/ADH1C/MUC6/ITGA3/PDE11A	70
DOID:2349	arteriosclerosis	55/841	356/8007	0.001976065	0.026007562	0.020800682	PLA2G2A/CXCL1/CX3CR1/SCD/NGB/CA12/TP53/PAPPA/TNC/VCAM1/PALLD/HNRNPC/TERT/S100A8/ACE/LEP/MIF/APOE/S100A9/SOD2/SLC6A4/CHI3L1/ITGB5/ITGB3/PTX3/FPR1/ICAM1/CCR5/KLF2/APOC1/HSPB1/TOR2A/ANGPT2/MMP12/MNDA/TNFRSF12A/PDGFB/LYZ/NCEH1/ALDH2/HSPD1/ABCG5/TNNT2/CETP/NRG1/HDAC5/CXCR3/PDE4D/MMP14/NGF/ALOX5/PDGFC/HAS2/ACTA2/IL18	55
DOID:403	mouth disease	33/841	188/8007	0.002039358	0.026414546	0.021126185	VDR/SLPI/TGM2/PDPN/TIMP1/FAM83H/FCGR3B/TP53/PTPN11/TERT/NOD2/S100A8/ACE/AQP3/SLC6A4/TNFRSF11A/FPR1/HIF1A/CCR5/COL1A1/CKAP4/IL16/MMP12/LYZ/PAFAH1B1/MPZ/ALDH2/LTF/STAT3/NGF/IL15/IL18/LCN2	33
DOID:557	kidney disease	68/841	461/8007	0.002096951	0.02673613	0.021383386	VDR/HP/TIMP1/JUN/HPSE/CXCL10/KRT18/FCGR3B/ITGB1/UBD/NGFR/SIX1/VCAM1/DUSP1/IL1RL1/GREM1/IL18BP/S100A8/ACE/LEP/MIF/APOE/APOL1/JUND/S100A9/SOD2/SLC9A1/HIST1H3E/CHI3L1/WNK4/PTX3/ICAM1/HIF1A/CCR5/C3/RGS2/SYNPO/ANGPT2/LRP2/ADA/G6PD/KCNJ1/PSMB8/TINAG/AKAP12/CBX4/SLC2A9/ALDH2/NOS1/CETP/SMARCA4/GLI2/ACACB/ITGA8/CMIP/CXCR3/STAT3/MSLN/PDE4D/PRKCA/MMP14/ADD1/IL18/HYOU1/RUNX2/MUC16/LCN2/SLC34A1	68
DOID:37	skin disease	54/841	350/8007	0.002230401	0.028000113	0.022394312	TIMP1/CXCL10/KRT18/CX3CR1/ITGB1/TP53/NGFR/IL1RL1/NOD2/ACE/LEP/KLK7/ALDH1A1/LIF/MIF/BCL2/CAVIN1/SOD2/AQP3/ATP6V0A2/CCL27/SLC6A4/HNMT/ITGB3/ICAM1/IL4R/KRT6A/COL1A1/APOC1/C3/DPP4/IL16/HSPB1/MCM5/MKI67/LMNA/MMP12/IL17F/HSPD1/NAT1/SLC28A3/PYCR1/CXCR3/LTF/CHRM3/MAPK1/PIK3CA/NGF/ALOX5/DNMT1/IL15/IL18/LMNB2/LCN2	54
DOID:2237	hepatitis	64/841	431/8007	0.002390404	0.029554081	0.023637165	VDR/JUN/CXCL10/SERPINA1/KRT18/CX3CR1/TP53/KRT8/VCAM1/FCN2/PTPA/TERT/DNAJB1/CCR1/CYP2E1/ACE/LEP/MIF/APOE/BCL2/SOD2/SSB/MASP2/SH3KBP1/HNF4A/CHI3L1/TCEA1/CDKN3/ICAM1/MYD88/HIF1A/NPM1/CCR5/CLDN1/IRF1/HSPA5/MICB/APOC1/DPP4/MKI67/ANGPT2/FAP/NR4A1/APOBEC3B/PSMB9/HSP90AA1/HSPD1/SLC28A3/TAP1/LGALS9/DFFA/CXCR3/CXCL11/STAT3/MAPK1/MMP14/PIK3CA/ALOX5/DNMT1/ACKR2/IL18/POLB/MUC16/LCN2	64
DOID:4606	bile duct cancer	26/841	140/8007	0.002650383	0.031804598	0.025437114	MUC1/NQO1/SERPINA1/WISP1/TP53/DUSP1/TERT/TYMP/APOE/BCL2/ASPH/EZR/WWOX/FSCN1/MUC4/NAT1/FHIT/PODXL/RAD51AP1/SCTR/PRKCA/MBD2/PIK3CA/NGF/DNMT1/LCN2	26
DOID:4897	bile duct carcinoma	26/841	140/8007	0.002650383	0.031804598	0.025437114	MUC1/NQO1/SERPINA1/WISP1/TP53/DUSP1/TERT/TYMP/APOE/BCL2/ASPH/EZR/WWOX/FSCN1/MUC4/NAT1/FHIT/PODXL/RAD51AP1/SCTR/PRKCA/MBD2/PIK3CA/NGF/DNMT1/LCN2	26
DOID:3347	osteosarcoma	36/841	215/8007	0.003022162	0.035740349	0.028584903	VDR/PDPN/TIMP1/JUN/ERCC2/ITGB1/TP53/SIX1/ASS1/ERBB4/DUSP1/TNFRSF10B/BCL2/TNFRSF11A/ITGB3/MVP/HIF1A/NPM1/COL1A1/MICB/EZR/BID/WWOX/MKI67/ROR2/STAT3/PRKCG/FBXW7/PRKCA/MAPK1/HAS2/RAPH1/ACTA2/EZH2/RUNX2/DYRK1B	36
DOID:452	pleomorphic adenoma	7/841	20/8007	0.003121333	0.03600017	0.028792706	MUC1/TP53/TERT/HMGA2/GDF5/CCNA2/TNXB	7
DOID:2320	obstructive lung disease	48/841	308/8007	0.003132368	0.03600017	0.028792706	SLPI/CXCL10/SERPINA1/KRT18/SOD3/CX3CR1/TNC/VCAM1/IL1RL1/NOD2/CYP2E1/F11/ACE/LEP/TNFRSF10B/BCL2/HSPA1B/SOD2/SLC6A4/CHI3L1/ITGB3/ICAM1/IL4R/HIF1A/NNMT/CCR5/IRF1/COL1A1/IL16/HSPB1/ANGPT2/ADA/MMP12/PAFAH1B1/HSP90AA1/HSPD1/NOS1/TNNT2/CYP1B1/CXCR3/CXCL11/GSTO2/PDE4D/MMP14/NGF/IL18/PDE11A/MUC16	48
DOID:0080006	bone development disease	13/841	55/8007	0.003798549	0.042460491	0.033959629	JUN/CRTAP/FHL1/SHH/PPIB/PRKAR1A/COL1A1/FKBP10/HOXD10/GDF5/ROR2/DLL3/RUNX2	13
DOID:5183	hereditary Wilms' tumor	13/841	55/8007	0.003798549	0.042460491	0.033959629	NDRG2/SOX9/TP53/TERT/BCL2/HNF4A/EGR1/IFI16/BASP1/HSP90AA1/PODXL/PRTN3/FBXW7	13
DOID:1679	cystitis	6/841	16/8007	0.004182866	0.046124578	0.036890142	MUC1/TP53/TERT/CHI3L1/CXCR3/NGF	6
DOID:850	lung disease	71/841	499/8007	0.004257285	0.046319263	0.03704585	PLA2G2A/MUC1/SLPI/PDPN/CXCL10/SERPINA1/KRT18/SOD3/WISP1/CX3CR1/FCGR3B/TP53/TNC/VCAM1/TERT/IL1RL1/NOD2/SHH/GREM1/CYP2E1/F11/ACE/LEP/MIF/APOE/TNFRSF10B/S100A9/BCL2/HSPA1B/SOD2/MASP2/SLC6A4/CHI3L1/HMGA2/ITGB3/PTX3/ICAM1/IL4R/NOX4/HIF1A/NNMT/CCR5/IRF1/COL1A1/IL16/HSPB1/LBP/ANGPT2/ADA/LMNA/MMP12/PAFAH1B1/HSP90AA1/FOXF1/HSPD1/CFLAR/NOS1/TNNT2/TAP1/LGALS9/CYP1B1/CXCR3/CXCL11/GSTO2/PDE4D/MMP14/NGF/IL18/T…	71
DOID:9970	obesity	48/841	313/8007	0.004321327	0.046397406	0.037108348	VDR/HP/AQP9/NQO1/LMO3/SCD/TNMD/HSD11B1/VCAM1/PINK1/APLN/S100A8/ACE/LEP/MIF/APOE/S100A9/HSPA1B/SOD2/SLC6A4/NMB/GABRA2/ICAM1/TUB/SLC16A1/HIF1A/APOC1/C3/DPP4/LBP/PFKP/LMNA/ADRB1/SLC25A13/PNPLA4/MAOA/CETP/STAT3/FABP4/HTR2C/MAPK1/MMP14/NTRK2/IL15/IL18/PBX1/OPRM1/LCN2	48
DOID:1485	cystic fibrosis	25/841	138/8007	0.004451631	0.04717573	0.037730847	PLA2G2A/VDR/MUC1/SLPI/TGM2/SERPINA1/UCHL1/MASP2/ITGA2B/PTX3/ICAM1/MARCO/SLC9A3R1/HIF1A/KLF2/COL1A1/VAMP3/ADRB1/MUC4/FXYD5/ZFP36/TAP1/CSK/LGALS9/IL18	25
